# Supplementary material for: The impact of internship experience on professional identity, motivation, and attitude among aviation service majors: a cross-sectional empirical study
Source: Front Psychol. 2025 Nov 19;16:1661068. doi: 10.3389/fpsyg.2025.1661068 (PMC12672470; doi:10.3389/fpsyg.2025.1661068)
Supplement: Supplementary file 2 [file Data_Sheet_1.csv]

index	totalseconds	Q1	Q2	Q3	Q4	Q5	Q6_Choice1	Q6_Choice2	Q6_Choice3	Q6_Choice4	Q6_Choice5	Q6_Choice6	Q6_Choice7	Q6_Choice8	Q7	Q8	Q9_Choice1	Q9_Choice2	Q9_Choice3	Q9_Choice4	Q9_Choice5	Q9_Choice6	Q9_Choice7	Q9_Choice8	Q9_Choice9	Q9_Choice10	Q9_Choice11	Q10_Row1	Q10_Row2	Q10_Row3	Q10_Row4	Q10_Row5	Q10_Row6	Q10_Row7	Q10_Row8	Q10_Row9	Q10_Row10	Q10_Row11	Q11_Row1	Q11_Row2	Q11_Row3	Q11_Row4	Q11_Row5	Q11_Row6	Q11_Row7	Q11_Row8	Q11_Row9	Q11_Row10	Q12
1	121	3	1	2	1	1	1	0	0	0	0	0	0	0	2	2	0	1	1	0	0	0	0	0	0	0	0	3	3	5	3	5	3	5	3	3	3	3	3	3	3	3	3	3	3	3	3	3	水平不够
2	176	1	2	3	1	2	0	0	0	0	0	0	0	1	1	1	1	0	1	0	0	0	1	0	0	0	0	4	4	4	5	4	3	3	3	4	4	4	4	3	4	4	4	3	4	3	3	4	英语水平
3	230	1	2	2	1	2	1	0	0	0	0	0	0	0	2	1	1	1	1	0	0	1	0	0	0	1	0	5	4	2	3	4	3	4	3	4	3	4	4	5	4	4	4	4	4	4	4	4	英语知识的扎实程度和运用
4	138	1	2	2	2	2	0	0	0	0	0	0	0	1	1	1	1	0	0	0	0	1	0	0	0	0	0	5	5	5	5	5	5	5	5	5	3	5	5	3	5	3	3	3	5	3	3	3	我喜欢英语
5	359	1	2	2	2	2	0	0	0	0	0	0	0	1	2	1	0	1	0	0	0	0	0	0	0	0	1	4	5	1	5	1	4	5	4	2	4	3	4	4	3	3	3	2	4	4	4	4	就业前景和个人兴趣
6	258	1	2	1	2	2	0	0	0	0	0	0	0	1	2	1	0	1	1	0	0	0	0	0	0	0	0	3	3	1	3	3	3	1	3	1	3	1	3	3	1	1	1	1	1	3	3	3	英语口语水平
7	148	2	2	1	2	2	0	0	0	0	0	0	0	1	2	1	1	1	1	0	0	0	0	0	0	0	0	3	5	2	2	3	2	5	5	3	2	3	1	2	3	2	2	1	1	4	2	3	学习成绩
8	256	2	2	2	1	2	0	0	0	0	0	0	0	1	1	1	0	1	1	0	0	1	1	0	0	0	0	2	4	3	3	4	4	4	3	3	4	3	4	4	3	4	4	3	4	4	3	4	英语风格
9	385	2	2	1	1	2	1	0	0	0	0	0	0	0	2	1	0	0	1	0	0	0	0	0	0	0	0	4	4	3	2	4	4	5	4	3	4	2	3	4	4	3	3	3	3	4	4	4	考级
10	320	2	2	2	1	2	1	0	0	0	0	0	0	0	1	1	1	1	0	0	0	1	0	0	0	0	0	5	3	4	3	5	2	5	2	5	3	4	5	4	4	4	4	5	5	4	5	5	单词输出
11	156	2	2	1	1	2	1	0	1	0	0	0	0	0	1	1	1	1	1	1	1	1	1	1	1	1	1	3	3	3	3	3	3	3	3	3	3	3	3	3	3	3	3	3	3	3	3	3	。
12	455	1	2	2	1	2	0	0	0	0	0	0	0	1	1	1	1	0	0	0	1	1	1	0	0	0	0	5	4	4	2	5	2	4	1	4	4	5	4	2	4	3	4	3	4	3	4	4	Maybe grammar mistake.And I can't remember so many words.
13	223	2	2	2	1	2	1	0	0	0	0	0	0	0	2	1	1	0	0	0	0	0	0	0	1	0	0	5	5	4	3	4	2	5	2	5	5	5	5	2	5	5	5	5	5	5	5	5	我有信心教好学生 和学生打成一片
14	811	2	2	1	2	2	1	0	0	0	0	0	0	0	1	1	1	0	1	0	0	0	0	0	0	0	0	2	2	4	5	4	1	3	3	4	2	4	5	4	5	5	3	2	5	5	5	5	I have a serious lack of hearing.
15	375	2	2	2	1	2	1	0	0	0	0	0	0	0	1	1	1	0	1	0	0	0	0	0	0	0	0	5	4	5	3	4	2	5	2	3	3	3	4	4	4	3	4	4	4	4	4	4	听力和语法知识
16	193	2	2	2	1	2	1	1	0	0	0	0	0	0	1	1	1	0	1	0	0	0	0	0	0	0	0	4	3	4	3	4	3	5	3	3	3	4	4	2	4	3	4	4	4	3	4	4	口语
17	274	2	1	3	1	2	1	0	0	0	0	0	0	0	1	1	1	1	0	0	0	0	1	0	0	1	0	4	5	3	3	4	2	4	3	3	5	4	4	5	5	5	4	5	4	4	5	4	词汇和语法知识不足
18	291	2	2	1	2	2	1	1	0	0	0	0	0	0	1	1	0	1	1	0	0	0	0	0	0	0	0	4	4	3	3	4	2	4	4	4	4	4	4	4	4	4	4	4	4	4	4	4	口语水平不太好
19	314	2	2	4	1	2	1	0	0	0	0	0	0	0	2	1	1	1	0	0	0	0	0	0	0	0	0	5	4	3	4	4	4	5	4	3	4	4	4	4	4	3	4	4	4	4	4	4	发音，知识储备
20	318	3	2	1	1	2	1	0	0	0	0	0	0	0	1	1	1	0	0	0	0	0	0	0	0	0	0	3	3	3	3	4	4	4	2	3	4	3	3	4	3	3	3	3	3	3	3	4	就业
21	205	2	2	1	2	2	1	0	0	0	0	0	0	0	2	1	1	0	0	0	0	0	0	0	0	0	0	3	3	3	3	3	3	3	3	3	3	3	3	3	3	3	3	3	3	3	3	3	在英语知识方面
22	403	2	2	1	1	2	1	1	0	0	0	0	0	0	1	1	0	0	0	0	0	0	1	1	0	0	0	4	4	3	4	4	3	4	2	4	4	4	4	4	3	4	4	4	4	4	4	4	词汇量，阅读量
23	272	2	2	1	2	2	1	0	0	0	0	0	0	0	2	1	1	0	0	0	0	0	0	0	0	0	0	5	3	4	5	5	3	5	2	5	3	5	5	4	5	3	5	4	5	5	5	5	目前取得的成绩对学习英语的自信心产生一种动摇
24	432	2	2	3	1	2	1	0	0	0	0	0	0	0	1	1	1	0	0	0	1	1	0	0	0	1	0	5	4	3	4	5	2	5	4	3	4	5	4	4	3	4	4	5	4	3	4	4	水平不足够高，部分知识点未掌握或不熟
25	424	2	2	2	1	2	1	0	0	0	0	0	0	0	2	1	1	0	0	0	0	0	1	0	0	0	0	5	4	2	3	5	4	5	2	5	4	5	5	2	5	4	5	3	5	3	5	5	英语口语和听力
26	119	3	2	4	1	2	1	1	1	0	0	0	0	0	2	1	1	1	1	0	0	1	0	0	1	0	0	4	4	4	4	4	4	4	4	4	4	4	4	4	4	4	4	4	4	4	4	4	无
27	294	2	2	4	1	2	1	1	0	0	0	0	0	0	2	1	1	1	1	0	0	1	0	0	1	0	0	5	2	5	3	5	2	5	2	5	2	4	5	3	5	3	5	5	5	4	5	5	文学方面
28	495	2	2	2	1	2	1	1	0	0	0	0	0	0	1	1	0	0	0	0	0	0	0	1	0	0	0	4	4	2	2	3	4	4	2	3	4	2	2	4	3	3	3	4	4	4	4	4	作为一名大二在校生，我认为目前我的词汇量不足，语法知识掌握不够充分，还没有接受过英语教学技能的系统培训
29	447	3	1	1	1	2	1	1	0	0	0	0	0	0	2	1	0	1	0	0	0	0	0	0	0	0	0	4	3	2	2	3	4	4	3	3	4	3	4	4	2	4	3	3	3	3	3	3	专四没有达标
30	317	2	2	2	1	2	1	0	0	0	0	0	0	0	1	1	0	1	0	0	0	0	0	0	0	0	0	3	4	3	4	4	3	5	5	5	3	4	4	4	4	4	4	4	4	4	4	4	1.自己的教学能力 2.自己的专业知识的掌握度和词汇积累
31	248	3	2	2	1	2	1	1	1	0	0	0	0	0	1	1	0	0	0	0	0	0	0	1	0	0	0	4	4	4	4	4	2	4	2	4	3	4	4	4	3	3	3	4	4	4	4	4	英语语法方面知识较为薄弱，口语也一般
32	453	2	2	2	1	2	1	1	0	0	0	0	0	0	1	1	1	1	1	0	0	0	0	0	0	0	0	5	3	5	3	5	2	5	3	5	3	5	5	5	5	5	5	5	5	5	5	5	还没太掌握大致的方向，方法
33	184	3	2	1	2	2	1	0	1	0	0	0	0	0	2	2	1	0	0	0	0	0	0	0	0	0	0	3	4	2	4	4	4	4	4	2	4	3	3	4	4	4	4	3	4	3	3	3	语法知识不足
34	343	3	2	4	1	2	1	0	0	0	0	0	0	0	1	1	1	0	0	0	0	0	0	0	0	0	0	4	2	4	3	5	3	4	3	4	2	3	4	5	4	3	3	4	4	3	4	4	语言能力：我能够流利地使用英语进行交流，这让我有信心在课堂上与学生进行有效的沟通。2. 语法和词汇：我对英语语法和词汇有深入的理解，这有助于我向学生清晰地解释语言规则和用法。3. 文化理解：我对英语国家的文化有一定的了解，这可以帮助我在教学中融入文化元素，使学习更加生动有趣。4. 教学方法：我了解一些有效的英语教学方法，这让我有信心设计出有趣且有效的课程。
35	1088	2	2	3	1	2	1	1	0	0	0	0	0	0	1	1	1	1	0	0	1	1	0	0	1	0	0	4	3	4	3	4	2	5	3	4	3	4	4	3	4	3	4	4	4	3	4	4	口语方面，有一定的基础但一些发音仍不完美，不自然，有时候也不够流利。英语语法方面，语法比较复杂，可能对一些复杂语法点理解仍不够深入，教学上缺乏经验。文化方面，对英语国家文化了解不够全面不够深入，没有跨文化交流的实践经历。
36	292	2	1	3	1	2	1	1	0	0	0	0	0	0	1	1	1	1	0	0	0	0	0	0	0	0	0	5	2	5	5	5	2	5	1	5	1	5	5	3	5	5	5	5	5	5	5	5	语法
37	192	2	2	2	1	2	1	0	0	0	0	0	0	0	1	1	1	0	1	0	0	0	1	1	1	1	0	4	4	4	4	4	3	4	2	4	4	3	4	3	3	3	3	3	4	4	4	4	还需要进步
38	382	2	2	1	2	2	1	1	0	0	0	0	0	0	1	1	1	1	0	0	0	0	0	0	1	0	0	5	4	5	4	4	4	4	2	4	4	4	4	4	4	4	4	4	4	4	4	4	知识逐步积累
39	206	2	2	1	2	2	1	1	0	0	0	0	0	0	1	1	0	0	0	0	0	1	0	1	1	0	0	5	2	4	2	5	2	5	2	5	2	5	5	3	4	4	5	2	5	2	5	5	水平高
40	396	2	1	2	2	2	1	1	0	0	0	0	0	0	1	1	1	0	0	0	0	1	0	1	1	1	0	5	3	4	3	4	2	4	2	4	4	4	4	3	3	3	4	4	4	4	4	4	语法，词汇
41	191	3	2	1	1	2	0	0	0	0	0	0	0	1	2	1	0	0	1	0	0	0	0	0	0	0	0	4	4	3	3	4	3	4	3	3	4	3	3	3	3	3	3	3	3	3	3	3	语法
42	202	2	2	3	1	1	1	1	0	0	0	0	0	0	2	1	1	1	1	0	1	1	1	1	1	1	0	5	5	5	5	5	5	5	5	3	5	3	3	5	3	5	3	5	3	5	5	5	教学质量和授课方式方法等
43	492	3	2	2	1	2	1	1	0	0	0	0	0	0	1	1	1	0	0	0	0	0	1	0	1	0	0	5	3	3	3	5	3	5	2	3	2	3	4	3	3	4	4	3	4	4	4	4	词汇 语法 口语 教学经验
44	430	3	2	1	1	2	1	1	1	0	0	0	0	0	1	1	0	0	0	0	0	0	0	0	0	0	1	3	4	3	2	2	3	5	3	2	3	3	3	3	3	4	3	4	3	4	3	3	听力口语
45	917	3	2	1	1	2	1	1	1	0	0	0	0	0	1	1	0	0	0	0	0	0	0	0	0	0	1	4	4	3	4	3	4	4	4	3	4	2	4	4	2	4	2	2	2	2	4	4	专业知识掌握的不足
46	126	2	2	1	2	2	1	0	0	0	0	0	0	0	2	1	1	1	0	0	0	0	0	1	0	0	0	5	3	3	2	5	2	5	2	5	3	4	5	3	5	2	5	4	5	2	5	5	喜欢
47	206	2	2	1	1	2	1	1	0	0	0	0	0	0	1	1	1	0	0	0	0	0	0	0	0	0	0	4	3	3	3	3	3	3	3	3	3	3	4	4	4	4	4	4	4	4	4	4	语法
48	286	3	2	1	2	2	1	1	1	0	0	0	0	0	2	2	0	0	0	0	0	0	0	0	0	0	1	1	1	1	1	2	2	3	2	1	5	1	1	1	1	1	1	1	1	1	1	1	不考虑当老师
49	125	2	2	3	1	2	1	1	0	0	0	0	0	0	2	1	1	1	0	0	0	0	0	0	0	0	0	5	3	4	4	4	2	4	3	4	2	4	5	3	4	4	4	4	4	4	4	4	单词掌握量很高
50	567	3	2	2	2	2	0	0	0	0	0	0	0	1	2	1	1	1	0	0	1	1	1	0	1	1	0	4	4	2	3	3	4	3	3	2	3	2	3	3	3	4	4	3	4	3	4	4	听力、口语、词汇、语法等各种多方面
51	599	2	1	2	1	2	1	1	0	0	0	0	0	0	1	1	1	0	1	0	1	1	1	1	1	0	0	5	5	3	4	5	3	5	3	4	3	4	4	3	5	4	4	4	5	4	5	5	词汇，语法，语音，听力，阅读，写作，口语，
52	2495	3	1	2	1	2	1	0	0	0	0	0	0	0	1	1	1	0	0	0	0	0	0	0	0	0	0	5	5	5	5	5	5	5	5	5	5	5	5	5	5	5	5	5	5	5	5	5	交流
53	134	3	2	3	2	2	1	0	0	0	0	0	0	0	1	2	1	1	1	0	1	0	0	0	0	0	0	5	1	3	4	4	4	4	2	4	4	4	2	2	2	2	2	2	2	2	1	5	no
54	193	1	2	2	1	2	1	1	1	0	0	0	0	0	1	1	1	1	0	0	0	0	0	0	0	0	0	4	4	3	2	5	2	5	3	4	4	4	5	4	5	4	4	4	4	4	4	4	各个方面
55	131	2	2	3	2	2	1	0	0	0	0	0	0	0	2	1	0	0	0	0	0	0	0	1	0	0	0	4	4	4	4	4	3	4	3	3	3	4	3	3	2	4	4	3	3	3	3	3	过了英语四级
56	289	3	2	1	1	2	1	0	0	0	0	0	0	0	1	2	1	0	1	0	1	1	0	0	0	0	0	3	5	3	5	4	2	4	3	4	2	3	4	4	4	2	4	3	4	4	4	5	能力不足
57	142	4	2	3	1	2	1	0	0	0	0	0	0	0	1	1	1	0	0	0	0	0	1	0	0	0	0	5	4	4	3	4	4	4	3	5	5	4	4	4	4	5	5	5	5	5	5	5	语法
58	170	4	1	2	1	2	1	0	0	0	0	0	0	0	2	2	1	1	0	0	0	1	1	1	0	0	0	3	3	3	3	3	3	3	4	3	4	3	3	3	3	3	3	3	3	3	3	3	工作
59	99	2	1	2	1	2	1	0	0	0	0	0	0	0	1	1	1	1	1	0	0	0	0	0	0	0	0	4	3	4	4	4	4	4	4	4	4	4	4	4	4	4	4	4	4	4	4	4	Yes
60	267	4	2	1	1	2	1	1	1	0	0	0	0	0	1	1	1	0	0	0	0	0	0	0	0	0	0	3	3	2	4	3	3	5	3	3	4	3	3	4	4	4	3	4	3	3	5	3	英语水平不足
61	102	2	2	2	2	2	1	0	0	0	0	0	0	0	2	1	1	0	0	0	0	0	0	0	0	0	0	3	3	3	3	3	3	3	3	3	3	3	3	3	3	3	3	3	3	3	3	3	我
62	150	4	2	2	1	2	1	0	0	0	0	0	0	0	1	1	1	0	0	0	0	0	1	0	0	0	0	4	3	4	4	5	4	5	4	4	4	4	5	3	4	4	4	4	5	4	4	4	有耐心
63	222	2	2	3	1	2	1	0	0	0	0	0	1	0	2	1	1	0	0	0	0	0	0	0	1	0	0	4	2	3	3	4	2	4	4	4	4	4	5	3	4	3	3	4	4	4	4	4	x兴趣，专业知识
64	428	4	2	1	2	2	1	0	0	0	0	0	0	0	2	1	1	0	1	0	0	0	0	0	0	0	0	4	4	2	3	4	4	4	3	3	4	3	3	3	3	4	3	3	4	4	3	3	我的英语水平还当不了教师
65	353	4	2	4	1	2	0	0	0	0	0	0	0	1	1	1	1	1	1	0	1	0	0	0	1	0	0	3	3	3	3	3	3	3	3	3	3	3	3	3	3	3	3	3	3	3	3	3	口语
66	152	2	2	2	2	2	1	0	0	0	0	0	0	0	2	2	0	0	0	0	0	1	0	0	0	0	0	3	3	3	3	3	3	3	3	3	3	3	3	3	3	3	3	3	3	3	3	3	英语表达能力
67	707	4	2	3	1	2	1	0	0	0	0	0	0	0	1	2	1	0	0	0	1	0	0	0	0	0	0	5	4	4	4	5	3	5	3	4	3	4	4	3	4	3	4	4	3	3	4	4	我认为这些知识在日常生活中帮助了我许多，例如和外国友人交流
68	730	4	2	3	1	2	1	1	1	0	0	0	0	0	1	1	1	1	1	0	1	1	1	1	1	1	0	5	5	3	5	5	4	5	3	4	5	4	5	4	5	5	5	4	5	3	5	5	I am very interested in learning English, but I also find my shortcomings in practice, so as to continue to make progress
69	1419	3	2	1	1	2	1	0	1	0	0	0	0	0	1	1	1	1	0	0	0	1	0	0	0	0	0	3	5	3	5	5	1	5	3	3	4	2	4	4	2	4	3	3	3	2	2	3	水平觉得有点低
70	400	3	2	2	1	2	1	0	1	1	0	0	0	0	1	1	1	1	1	0	1	1	1	1	1	1	0	4	3	2	3	3	3	4	4	4	3	2	3	3	2	3	3	2	2	3	4	3	没有流利的口语
71	84	4	1	4	1	2	1	0	0	0	0	0	0	0	1	1	1	0	0	0	0	0	0	1	0	0	0	5	5	5	5	5	5	5	5	5	5	5	5	5	5	5	5	5	5	5	5	5	热爱
72	438	4	2	3	2	2	1	0	0	0	0	0	0	0	2	1	1	0	0	0	0	0	0	0	0	0	0	4	4	3	1	5	1	4	1	5	4	4	5	5	5	5	5	5	5	5	5	5	英语专业
73	274	2	2	2	1	2	1	0	0	0	0	0	0	0	1	1	1	0	1	0	0	0	0	0	0	0	0	5	5	5	5	5	4	5	3	3	5	4	5	5	4	3	4	4	4	4	5	5	耐心
74	106	3	2	1	1	1	1	1	1	0	0	0	0	0	2	2	1	1	0	0	1	0	1	1	1	0	0	1	3	1	1	5	1	1	5	1	1	5	1	5	1	1	1	1	1	1	1	1	无
75	3246	4	2	2	2	2	1	0	0	0	0	0	0	0	1	1	0	1	0	0	0	1	0	0	1	0	0	5	3	4	5	4	2	5	3	3	2	3	3	4	3	2	3	3	5	4	5	5	上课趣味性
76	789	2	2	3	1	2	1	0	0	0	0	0	1	0	2	1	1	0	0	0	0	1	0	0	1	0	0	5	5	4	4	5	3	5	3	5	4	4	4	2	4	3	3	4	4	3	5	4	听力比较差 英语口语表达以及自我表达能力较差
77	224	4	2	1	1	2	1	1	1	0	0	0	0	0	1	1	1	0	0	0	0	0	0	0	0	0	0	4	4	4	4	4	4	4	4	4	4	4	4	4	4	4	4	4	4	4	4	4	专业知识
78	294	2	2	2	2	2	1	0	0	0	0	0	0	0	2	1	1	0	1	0	0	0	0	0	0	0	0	5	5	3	4	5	4	5	5	4	4	4	5	4	3	5	5	5	5	5	5	5	词汇，语法
79	345	2	2	2	1	2	0	0	0	0	0	0	0	1	2	1	1	0	0	0	0	0	0	1	0	0	0	4	4	4	4	4	4	5	4	4	4	4	3	4	4	4	4	4	4	4	4	4	在听力方面，是影响我考试和考证的一个关键难题，也是我当一个好老师的难题
80	231	4	2	2	2	2	1	1	1	1	1	1	0	0	1	1	0	0	1	0	1	0	1	0	0	0	0	4	4	3	4	4	4	4	4	4	4	4	4	4	4	3	3	4	4	4	4	4	是
81	525	4	2	3	1	2	1	1	1	0	0	0	0	0	1	1	1	0	0	0	0	0	1	0	0	0	0	4	4	3	4	4	2	5	4	4	4	3	4	3	4	4	3	4	4	3	5	5	语法的不足使我缺乏成为一名初高中英语老师的信心
82	305	3	2	3	2	2	1	1	1	0	0	0	1	0	1	1	1	0	0	0	0	1	1	1	1	0	0	2	2	4	5	4	5	5	5	3	5	2	5	5	4	4	4	2	2	4	4	4	。
83	251	4	2	4	1	2	0	0	0	0	0	0	0	1	1	2	1	0	1	0	0	0	0	0	0	0	0	2	3	3	3	4	2	2	3	2	3	3	3	3	3	3	3	3	4	4	4	4	需要提升语法技能
84	163	2	2	2	1	2	1	0	0	0	0	0	1	0	2	1	1	1	1	0	0	0	0	0	0	0	0	4	4	4	4	4	4	4	4	4	4	4	4	3	4	4	4	4	4	4	4	4	真是太有信心了，我天天都在学习，天天背单词，天天练口语
85	214	2	2	2	1	1	1	0	0	0	0	0	0	0	1	1	1	0	0	0	0	0	1	0	0	0	0	3	4	2	4	4	5	5	3	3	5	2	2	4	2	4	2	4	2	2	3	4	还好
86	90	2	2	2	1	2	1	0	0	0	0	0	0	0	1	2	1	0	0	0	0	0	0	0	0	0	0	3	4	4	2	2	4	3	3	3	3	3	3	2	3	3	3	3	3	3	4	3	是
87	163	2	2	1	1	2	1	0	0	0	0	0	0	0	2	1	0	0	1	0	0	0	0	0	0	0	0	5	3	4	3	5	3	5	3	5	3	5	5	3	5	3	5	4	5	5	5	5	口语
88	271	2	2	2	2	2	1	0	0	0	0	0	0	0	2	1	1	1	0	0	0	0	0	0	0	0	0	5	4	3	2	5	2	5	2	4	4	4	5	5	5	5	5	3	5	5	5	5	书本教学
89	220	2	2	1	2	2	1	0	0	0	0	0	0	0	2	1	0	1	0	0	0	0	0	0	0	0	0	3	3	3	3	3	3	3	3	3	3	3	3	3	3	3	3	3	3	3	3	3	英语教学水平的高低
90	177	2	2	4	2	2	1	0	0	0	0	0	0	0	2	1	1	1	1	1	1	1	1	1	1	1	1	4	4	4	4	4	4	4	4	4	4	4	4	4	4	4	4	4	4	4	4	4	无
91	349	2	2	3	1	2	1	0	0	0	0	0	0	0	1	1	1	1	1	0	0	0	0	0	0	0	0	5	5	5	5	5	1	5	5	5	3	4	5	5	5	4	5	5	5	5	5	5	目前口语表达，有时候会限制我的发挥
92	124	2	2	4	1	2	1	0	0	0	0	0	0	0	1	1	0	1	0	0	0	0	0	0	0	0	0	4	4	3	4	4	4	4	4	4	4	4	4	4	3	4	4	4	4	4	4	4	。
93	174	2	2	1	1	2	1	0	0	0	0	0	0	0	2	1	1	1	1	0	0	0	0	0	0	0	0	4	4	4	2	4	4	4	4	4	4	3	3	3	3	3	3	3	3	3	3	3	技能掌握弱
94	193	2	2	4	1	2	1	0	0	0	0	0	0	0	1	1	1	0	0	0	0	0	0	0	0	0	0	5	4	4	4	4	4	4	3	4	4	4	4	4	4	4	4	4	4	4	4	4	讲述
95	226	2	2	1	1	2	0	0	0	0	0	0	0	1	2	1	0	0	0	0	0	1	0	0	0	0	0	3	5	1	3	3	5	5	3	3	5	2	2	5	3	3	3	3	3	2	3	3	无
96	345	2	1	1	1	2	1	0	0	0	0	0	0	0	1	1	1	0	1	0	0	1	0	1	0	0	0	4	3	3	4	4	2	4	3	4	3	4	4	4	4	4	4	4	4	4	4	4	专业知识水平的不足
97	156	2	2	4	1	2	1	0	0	0	0	0	0	0	1	1	1	1	1	0	0	0	0	1	0	0	0	5	5	5	5	5	5	5	5	5	5	5	5	5	5	5	5	5	5	5	5	5	英语知识水平
98	531	2	2	4	1	2	1	0	0	0	0	0	0	0	1	1	1	1	1	0	1	0	0	0	1	0	0	5	3	4	3	4	2	5	2	4	3	4	4	4	4	3	4	4	4	4	5	5	词汇、语法等方面掌握不牢靠
99	374	2	2	2	1	2	1	0	0	0	0	0	0	0	1	1	1	1	0	0	0	0	0	0	0	0	0	5	4	4	5	4	2	5	2	4	4	4	4	4	5	4	5	2	4	4	4	5	英语水平和知识的掌握还不够充分和灵活
100	220	2	2	1	1	2	1	0	0	0	0	0	0	0	2	1	0	1	0	0	0	0	0	0	0	0	0	5	4	4	3	5	2	5	3	5	5	4	5	5	5	3	4	4	4	4	4	4	总是遇见一些没见过的词组搭配及语法
101	410	2	2	1	2	2	1	0	0	0	0	0	0	0	2	1	0	1	0	0	0	0	0	0	0	0	1	5	5	3	5	5	4	5	4	4	5	4	3	5	4	3	3	5	3	4	4	4	听读
102	189	2	2	2	2	2	1	0	0	0	0	0	0	0	2	1	1	1	1	0	1	0	0	0	0	0	0	5	4	4	4	3	4	5	3	2	4	4	4	1	1	4	4	1	2	4	4	4	无
103	97	2	2	1	2	2	1	0	0	0	0	0	0	0	2	2	1	0	0	0	0	0	0	0	0	0	0	2	4	5	5	3	5	4	5	4	5	4	5	4	5	4	5	4	5	4	5	5	无
104	207	2	2	4	1	2	1	0	0	0	0	0	0	0	1	1	1	0	0	0	0	0	0	0	0	0	0	4	4	3	4	4	2	4	3	4	4	4	4	4	4	4	4	4	4	4	4	4	英语语法
105	119	2	2	1	2	2	0	0	0	0	0	0	0	1	2	1	0	1	1	0	0	0	0	0	0	0	0	3	3	3	3	3	3	3	3	3	3	3	3	3	3	3	3	3	3	3	3	3	无
106	138	2	2	4	1	2	1	0	0	0	0	0	0	0	2	1	0	1	0	0	0	1	0	1	0	0	0	4	2	4	2	4	4	3	2	4	4	2	4	4	4	4	4	4	4	4	4	4	无
107	154	2	2	1	2	2	1	1	0	0	0	0	0	0	1	1	0	1	0	0	0	0	1	0	0	0	0	5	5	5	5	5	3	5	5	5	5	5	5	5	5	5	5	5	5	5	5	5	语音不地道，还是中式英语
108	528	2	2	1	2	2	1	0	0	0	0	0	0	0	2	1	1	0	0	0	0	0	0	0	0	0	0	5	4	4	2	5	3	5	3	5	4	5	5	2	5	4	5	5	5	5	5	5	听力
109	348	2	1	1	2	2	1	0	0	0	0	0	0	0	2	1	1	0	1	0	0	0	0	0	0	0	0	3	5	2	5	5	5	5	5	3	5	5	3	5	3	5	3	1	3	5	5	5	无
110	753	2	2	3	1	2	1	1	0	0	0	0	0	0	1	1	1	1	0	0	0	1	0	0	0	0	0	5	3	4	4	5	3	5	3	4	4	3	4	4	4	4	4	4	4	4	4	4	基础较为扎实
111	224	2	2	2	1	2	1	0	0	0	0	0	0	0	1	1	1	1	0	0	0	0	0	0	0	0	0	4	3	4	4	4	3	4	3	4	3	3	4	3	4	4	4	4	4	3	4	4	教学
112	427	2	2	1	2	2	1	0	0	0	0	0	0	0	2	1	0	1	1	0	0	0	0	0	0	0	0	4	4	3	4	4	4	4	3	3	4	3	3	3	3	3	3	3	3	3	3	3	语法词汇
113	286	4	2	2	2	2	1	1	1	0	0	0	0	0	2	1	1	1	1	0	1	0	0	0	0	0	0	5	4	4	4	3	3	5	5	3	5	3	3	3	4	3	3	3	4	3	4	4	成绩
114	208	2	2	3	2	2	0	0	0	0	0	0	0	1	1	1	0	0	1	0	0	0	0	0	0	0	0	3	3	3	3	3	3	3	3	3	3	3	3	3	3	3	3	3	3	3	3	3	水平不足
115	164	4	1	1	2	2	1	1	1	0	0	0	0	0	1	1	1	1	0	0	0	0	0	0	0	0	0	4	3	3	3	4	2	4	3	3	3	3	4	4	4	4	4	3	3	4	4	4	无
116	356	4	2	2	2	2	1	1	1	0	0	0	0	0	1	1	1	1	1	0	1	1	1	1	1	0	0	3	3	3	3	4	4	5	4	4	4	3	3	3	4	3	3	4	4	3	3	3	。
117	77	4	2	4	1	2	1	0	0	0	0	0	0	0	1	1	0	1	0	0	0	0	0	0	0	0	0	3	3	3	3	3	3	3	3	3	3	3	3	3	3	3	3	3	3	3	3	3	无
118	96	1	2	2	1	2	0	0	0	0	0	0	0	1	1	1	1	1	0	0	0	0	0	0	0	0	0	5	4	2	2	4	3	4	4	4	3	4	4	4	4	4	4	4	4	4	4	4	无
119	151	1	1	1	1	1	1	1	1	1	1	1	0	1	1	1	1	0	0	0	0	0	0	0	0	0	0	4	4	4	4	4	4	4	4	4	4	4	4	4	4	4	4	4	4	4	4	4	今
120	90	1	1	1	1	2	1	0	0	0	0	0	0	0	2	1	1	0	0	0	0	0	0	0	0	0	0	3	3	3	3	3	3	3	3	3	3	3	3	3	3	3	3	3	3	3	3	3	有
121	147	1	2	4	2	2	0	0	0	0	0	0	0	1	1	1	0	0	0	0	0	0	0	1	0	0	0	4	4	4	4	4	4	4	2	4	4	4	4	4	4	4	4	4	4	4	4	4	无
122	165	1	2	1	2	2	0	0	0	0	0	0	0	1	2	1	1	1	1	0	0	0	0	0	0	1	0	4	4	4	4	4	4	4	4	4	4	4	4	4	4	4	4	4	4	4	4	4	口语，语法
123	118	4	1	2	1	2	1	1	1	0	0	0	0	0	1	1	1	1	0	0	0	0	0	0	0	0	0	4	3	4	3	4	3	4	4	4	4	4	4	4	4	4	4	4	4	4	4	4	none
124	170	1	2	3	2	2	1	1	1	1	1	1	0	0	2	1	1	1	1	0	1	1	1	0	1	1	0	5	5	5	5	5	5	4	4	4	4	4	4	4	4	4	4	4	4	4	4	4	喜欢英语
125	153	1	2	3	2	2	0	0	0	0	0	0	0	1	2	1	1	1	0	0	0	0	1	0	0	0	0	5	5	5	4	5	3	5	4	5	5	5	5	4	5	4	5	5	5	4	5	5	我的知识
126	595	4	2	2	1	2	1	1	1	0	0	0	0	0	1	2	1	0	1	0	1	0	1	0	1	1	0	3	4	4	2	4	5	5	3	3	3	2	5	5	5	3	3	4	4	4	4	4	我有信心成为一名英语教师。
127	205	1	2	3	2	2	1	0	0	0	0	0	0	0	2	1	1	1	1	0	0	1	1	0	1	1	0	5	3	4	4	5	2	5	5	5	3	5	5	5	5	5	5	5	5	5	5	5	口语
128	213	1	2	1	2	2	1	0	0	0	0	0	0	0	2	1	0	0	0	0	0	0	0	1	0	0	0	4	4	2	4	3	4	3	3	3	4	2	3	3	2	3	2	2	2	4	2	2	英语水平太低
129	203	1	2	1	2	2	1	0	0	0	0	0	0	0	2	1	0	0	0	0	0	0	0	1	0	0	0	4	4	4	2	3	4	3	3	3	4	2	3	3	2	3	2	2	2	4	2	2	英语水平低
130	88	1	1	1	1	2	1	0	0	0	0	0	0	0	1	1	1	1	1	0	1	0	1	1	0	0	0	5	3	5	3	5	3	5	3	5	3	5	5	1	5	3	5	5	5	5	5	5	1
131	171	1	2	1	2	2	1	0	0	0	0	0	0	0	1	1	1	1	1	0	0	1	1	1	1	1	0	4	4	3	3	4	4	4	4	4	4	4	4	4	4	4	4	4	4	4	4	4	思想
132	203	1	2	2	2	2	1	0	0	0	0	0	0	0	2	1	1	1	0	0	0	0	0	0	0	1	0	3	4	3	3	3	3	3	3	3	3	3	3	3	3	3	3	3	3	3	3	3	口语，词汇
133	178	1	2	4	1	2	0	0	0	0	0	0	0	1	2	1	1	1	1	0	1	1	1	1	1	1	0	4	4	4	4	4	4	4	4	4	4	4	4	4	4	4	4	4	4	4	4	4	所有
134	200	1	2	2	1	2	1	0	0	0	0	0	0	0	2	1	1	1	1	0	0	0	0	0	0	0	0	3	3	3	3	3	3	3	3	3	3	3	3	3	3	3	3	3	3	3	3	3	无
135	248	1	1	2	2	2	0	0	0	0	0	0	0	1	2	1	0	1	0	0	0	0	0	0	0	0	0	4	4	4	4	4	4	4	4	4	4	4	4	4	4	4	4	4	4	4	4	4	无
136	259	1	2	2	2	2	1	0	0	0	0	0	0	0	1	1	1	0	1	0	0	0	0	0	0	0	0	5	4	5	5	5	3	5	3	4	4	4	5	5	4	4	4	4	4	4	4	4	词汇掌握
137	193	1	1	4	1	2	1	0	0	0	0	0	0	0	2	1	1	0	0	0	0	0	0	0	0	0	0	5	3	3	3	3	3	3	3	3	3	3	3	3	3	3	3	3	3	3	3	3	还好
138	221	1	2	1	2	2	0	0	0	0	0	0	0	1	2	1	0	1	1	0	0	0	0	0	0	0	0	3	4	3	4	4	4	3	3	3	3	3	3	3	3	3	3	3	3	3	3	3	聪明
139	267	1	2	1	2	2	0	0	0	0	0	0	0	1	2	1	0	1	0	0	0	0	0	0	0	0	0	5	5	3	4	4	4	4	3	4	4	4	4	4	4	4	4	4	5	4	5	4	词汇量，语法
140	145	4	1	1	2	2	1	0	0	0	0	0	0	0	1	2	0	0	0	0	0	0	0	0	0	0	1	1	1	1	1	1	1	1	1	1	1	1	1	1	1	1	1	1	1	1	1	1	四年啥也没学会
141	315	1	2	1	2	2	1	0	0	0	0	0	0	0	2	1	1	0	0	0	1	0	1	0	0	0	0	4	3	4	3	4	3	4	2	4	2	3	4	3	4	3	4	4	4	3	4	4	学习经历
142	297	1	2	2	2	2	1	0	0	0	0	0	0	0	2	1	1	1	0	0	0	0	0	0	0	0	0	3	3	3	3	3	3	3	3	3	3	3	3	3	3	3	3	3	3	3	3	3	吸引力
143	348	1	2	2	2	2	1	0	0	0	0	0	0	0	1	1	0	1	0	0	0	0	0	0	0	0	0	4	3	3	3	3	3	3	3	3	3	3	4	3	4	4	4	4	4	4	4	4	不够
144	125	1	2	1	2	2	0	0	0	0	0	0	0	1	2	1	0	1	0	0	0	0	0	0	0	0	0	3	3	3	3	3	3	3	3	3	3	3	3	3	3	3	3	3	3	3	3	3	英语水平
145	251	1	2	2	1	2	1	0	0	0	0	0	0	0	1	1	1	0	0	0	0	0	0	0	0	0	0	5	4	4	4	4	4	4	2	4	3	4	4	4	4	4	4	4	4	4	4	4	无
146	276	1	1	1	2	2	0	0	0	0	0	0	0	1	2	1	1	0	1	0	0	0	0	0	0	0	0	4	5	1	4	5	3	5	4	4	5	4	4	4	4	4	4	4	4	4	4	4	没有词汇量，不通语法，塑料口语
147	175	1	2	4	2	2	1	0	0	0	0	0	0	0	2	1	0	1	1	0	0	0	0	0	0	1	0	4	4	4	4	4	4	4	4	4	4	4	4	4	4	4	4	4	4	4	4	4	水平一般，怕教不好
148	221	1	1	1	2	2	0	0	0	0	0	0	0	1	2	2	0	1	0	0	0	0	1	0	0	0	0	3	4	3	4	3	5	4	5	3	3	4	4	5	3	3	4	1	2	4	4	4	有吧
149	422	1	2	1	2	2	1	0	0	0	0	0	0	0	1	1	1	0	0	0	0	0	0	0	0	0	0	5	4	3	3	3	3	5	2	5	3	3	5	3	5	5	5	5	5	5	5	5	词汇量
150	410	1	2	1	1	2	1	0	0	0	0	0	0	0	1	1	0	0	0	0	0	0	0	1	0	0	0	5	5	5	5	4	4	4	4	3	4	2	4	4	4	4	4	4	4	4	4	4	老师的鼓励
151	573	1	2	2	1	2	1	0	0	0	0	0	0	0	1	1	1	0	1	0	1	0	1	1	1	0	0	5	5	5	4	5	2	5	2	5	4	5	5	5	5	5	5	5	5	5	5	5	2
152	567	1	2	2	1	2	1	0	0	0	0	0	0	0	1	1	1	0	0	0	0	0	0	0	0	0	0	4	4	4	4	4	3	4	4	4	4	4	4	4	4	4	4	4	3	3	4	4	无
153	111	1	1	2	1	1	1	0	0	0	0	0	0	0	1	1	1	0	0	0	0	0	0	0	0	0	0	5	5	5	5	5	5	5	5	5	5	5	5	5	5	5	5	5	5	5	5	5	非常好
154	566	1	2	2	2	2	0	0	0	0	0	0	0	1	2	1	0	0	0	0	0	1	0	1	0	0	0	4	4	3	4	3	3	3	3	3	3	3	3	3	3	3	3	3	3	3	3	3	口语讲述
155	511	1	1	2	1	2	0	0	0	0	0	0	0	1	1	1	1	0	0	0	0	0	0	0	0	0	0	5	5	5	3	5	2	5	3	5	3	4	5	5	3	5	5	4	4	4	4	4	从小学以来我的老师的行径鼓励我成为一名老师
156	171	1	1	2	1	2	0	0	0	0	0	0	0	1	1	1	0	1	0	0	0	0	0	0	0	0	0	3	3	3	3	3	3	3	3	3	3	3	3	3	3	3	3	3	3	3	3	3	词汇量，发音
157	477	1	2	2	1	2	1	0	0	0	0	0	0	0	2	1	0	1	0	0	0	0	0	1	0	0	0	4	3	3	4	4	2	4	4	3	3	3	3	3	4	4	4	4	4	4	4	4	英语水平不够达到教书育人的要求
158	137	1	2	2	1	2	1	0	0	0	0	0	0	0	1	1	0	1	0	0	0	0	0	0	0	0	0	3	4	2	4	4	4	4	2	3	3	3	3	3	3	3	3	3	3	3	3	3	无
159	803	1	2	1	2	2	0	0	0	0	0	0	0	1	2	1	1	1	1	0	0	0	0	0	0	0	0	4	3	4	3	4	2	5	2	4	3	4	4	3	4	3	4	3	4	4	4	4	vocabulary grammar and so on
160	782	1	2	2	2	2	0	0	0	0	0	0	0	1	2	1	1	1	1	0	0	1	0	0	1	0	0	4	4	3	4	5	2	5	2	4	3	2	5	4	4	4	3	4	3	3	4	4	词汇和语法
161	95	4	2	3	1	2	1	0	0	0	0	0	0	0	1	1	0	0	1	0	0	0	0	0	0	0	0	5	5	5	5	5	5	5	5	5	5	5	5	5	5	5	5	5	5	5	5	5	无
162	155	4	2	2	1	2	1	1	1	0	0	0	0	0	1	1	1	0	0	0	0	0	1	0	0	0	0	3	3	3	3	3	3	3	3	3	3	3	3	3	3	3	3	3	3	3	3	3	知识
163	318	4	1	3	1	2	1	0	0	0	0	0	0	0	1	1	0	1	1	0	0	0	0	0	0	0	0	5	4	3	5	5	5	5	5	5	5	5	4	4	3	5	5	3	4	4	4	4	英语口语以及英语表达能力，跨文化交际能力
164	134	4	1	1	2	2	1	1	1	0	1	0	0	0	1	1	1	0	0	0	0	0	0	0	0	0	0	4	4	4	4	4	4	4	4	4	4	4	4	4	4	4	4	4	4	4	4	4	无
165	212	1	2	2	2	2	1	0	0	0	0	0	0	0	1	1	1	1	1	0	0	1	0	0	0	0	0	4	4	4	3	5	4	4	3	4	4	4	4	4	4	3	4	4	4	4	4	4	语法
166	383	4	2	2	1	2	1	1	0	0	0	0	0	0	1	1	0	0	1	0	0	0	0	1	0	0	0	4	4	3	3	4	3	5	1	5	5	3	4	4	4	4	5	5	5	5	5	5	大学老师们十分敬业，为我提供了榜样
167	257	1	1	3	1	2	0	0	0	0	0	0	0	1	1	1	1	0	0	0	0	0	0	0	0	0	0	3	3	3	3	3	3	3	3	3	3	3	3	3	3	3	3	3	3	3	3	3	没有
168	2109	1	2	3	2	2	0	0	0	0	0	0	0	1	2	1	0	0	1	0	0	0	0	0	0	0	0	5	5	5	5	5	3	5	5	5	5	5	4	4	4	5	5	3	3	5	3	5	词汇量
169	2560	1	2	2	1	2	1	0	0	0	0	0	0	0	2	1	0	0	0	0	0	1	0	0	0	0	0	4	2	4	3	5	3	5	3	4	3	5	4	4	4	4	4	4	4	4	4	4	学习的激情
170	250	1	1	3	1	2	1	0	0	0	0	0	0	0	1	1	1	1	0	0	0	0	1	0	0	0	0	5	5	3	4	5	3	5	3	5	5	4	5	4	5	4	5	5	5	5	5	5	缺少完整的体系性知识，不知道如何将自己的知识传授出去
171	186	1	2	3	2	2	0	0	0	0	0	0	0	1	1	1	0	0	0	0	0	0	0	0	0	0	1	4	4	2	3	3	4	3	4	4	4	4	3	2	2	2	3	3	3	2	4	4	语法单词
172	97	1	1	4	2	2	1	0	0	0	0	0	0	0	2	1	1	1	0	0	1	1	1	0	0	1	0	4	4	4	4	3	4	4	4	4	4	4	4	4	4	3	4	4	4	4	4	4	无
173	187	1	2	2	2	2	1	0	0	0	0	0	0	0	2	1	1	1	1	0	0	0	1	0	0	0	0	4	4	2	3	3	3	3	3	3	3	3	3	3	3	3	3	3	3	3	3	3	方方面面。比如词汇，语法和口语
174	169	1	1	2	2	2	0	0	0	0	0	0	0	1	2	1	1	0	0	0	0	0	0	1	0	0	0	4	4	4	4	4	4	4	4	4	4	4	4	4	4	4	4	4	4	4	4	4	无
175	278	1	2	1	1	2	1	0	0	0	0	0	0	0	2	1	1	0	0	0	0	0	0	0	0	0	0	4	4	4	4	4	4	4	4	4	4	4	4	4	4	4	4	4	4	4	4	4	学习更多的英语知识，让我的知识储备更加丰盈，如果更加有信心去教会学生
176	209	1	2	1	1	2	1	0	0	0	0	0	0	0	1	1	1	0	0	0	0	0	0	0	0	0	0	5	4	4	5	5	2	5	5	5	4	5	5	3	4	5	5	5	5	5	5	5	英语基础较好
177	203	1	2	2	2	2	0	0	0	0	0	0	0	1	1	1	1	1	1	0	0	0	0	0	0	0	0	4	4	4	4	4	3	4	3	4	4	4	4	3	4	4	4	4	4	4	4	4	英语水平让我有信心
178	77	2	2	1	2	2	1	0	0	0	0	0	0	0	1	1	0	0	0	0	0	0	0	0	0	0	1	5	5	5	5	5	5	5	5	5	5	5	5	5	5	5	5	5	5	5	5	5	无
179	329	1	2	2	1	1	1	0	0	0	0	0	0	0	1	1	0	1	0	0	0	0	0	0	0	0	0	5	3	4	5	4	3	5	3	4	3	3	4	3	3	4	3	3	3	4	5	3	教学方法如何因材施教
180	266	1	2	2	2	2	1	0	0	0	0	0	0	0	1	1	1	1	0	0	0	0	0	1	0	0	0	3	3	3	3	2	2	5	3	3	3	3	3	3	3	3	3	3	3	3	3	3	解释教学方面
181	2077	1	2	1	2	2	1	0	0	0	0	0	0	0	2	1	0	0	0	0	0	0	0	1	0	0	0	5	5	5	4	4	5	5	4	4	5	5	5	4	5	4	5	4	5	4	5	4	不足
182	72	2	2	2	1	2	1	0	0	0	0	0	0	0	2	2	1	1	0	0	1	0	0	0	0	0	0	3	3	3	3	3	3	3	3	3	3	3	3	3	3	3	3	3	3	3	3	3	很好
183	116	2	1	1	2	2	0	0	0	0	0	0	0	1	1	1	1	0	1	0	0	0	0	0	0	0	0	5	5	5	5	5	5	5	5	5	5	5	5	5	5	5	5	5	5	5	5	5	词汇，口语，阅读
184	159	2	2	1	2	2	1	0	0	0	0	0	0	0	2	1	0	0	1	0	0	0	0	0	0	0	0	4	2	4	4	3	3	3	3	3	3	3	3	3	3	3	2	2	2	3	3	3	无
185	160	2	2	1	1	2	1	1	0	0	0	0	0	0	1	1	1	1	0	0	0	0	0	0	0	0	0	5	5	4	3	4	2	4	3	4	4	4	4	4	4	4	4	4	4	4	4	4	知识掌握少
186	104	2	1	2	2	2	1	0	0	0	0	0	0	0	2	1	1	0	0	0	0	0	0	0	0	0	0	4	3	4	4	4	4	4	4	4	4	4	3	3	3	3	4	3	4	3	4	3	明明哦
187	129	2	2	1	2	2	1	0	0	0	0	0	0	0	1	2	0	0	0	0	0	0	0	1	0	0	0	5	5	2	3	4	5	5	3	3	5	5	3	3	3	3	3	3	3	3	3	3	无
188	144	2	1	3	2	2	1	0	0	0	0	0	0	0	2	1	0	0	0	0	0	0	0	0	0	0	1	4	4	4	4	4	4	4	4	4	4	4	4	4	4	4	4	5	3	4	4	5	方法
189	115	2	2	4	1	1	1	0	0	0	0	0	0	0	1	1	1	1	1	0	1	1	1	1	0	1	0	5	1	5	5	5	5	5	5	5	5	5	5	5	5	5	5	5	5	5	5	5	@
190	143	2	2	3	1	1	1	1	0	0	0	0	0	0	2	1	1	1	1	0	1	1	0	0	1	0	0	5	3	5	4	5	3	5	3	5	3	3	5	5	5	5	5	5	5	5	5	5	词汇和语法
191	445	1	2	1	2	2	1	0	0	0	0	0	0	0	2	1	1	1	0	0	0	0	0	0	0	0	0	5	5	5	4	5	4	5	3	5	3	4	5	5	5	4	5	3	5	4	5	5	在教学方面
192	147	2	2	2	1	2	1	1	0	0	0	0	0	0	2	1	0	1	0	0	0	0	0	0	0	0	0	4	4	4	4	4	4	4	4	4	4	4	4	4	4	4	4	4	4	4	4	4	加油加油加油加油加油加油加油加油
193	110	2	2	1	2	2	1	1	0	0	0	0	0	0	1	1	1	1	1	1	1	1	1	1	1	1	1	4	4	4	4	4	4	4	4	4	4	4	4	4	4	4	4	4	4	4	4	4	1
194	173	2	2	3	2	2	1	0	0	0	0	0	0	0	2	1	0	1	0	0	0	1	1	1	0	0	0	4	3	4	4	3	3	3	4	3	3	3	4	4	4	4	3	3	4	3	3	3	无
195	204	2	2	1	1	2	1	1	0	0	0	0	0	0	2	1	1	0	0	0	0	0	0	0	0	0	0	5	3	3	3	3	4	5	3	3	4	4	5	3	3	3	4	4	4	4	3	3	专业知识，演讲能力
196	195	2	2	2	1	2	1	0	0	0	0	0	0	0	1	1	1	1	0	0	0	0	0	0	0	0	0	5	5	4	5	5	3	5	3	5	5	5	5	5	5	5	5	5	5	5	5	5	知识储备不够
197	83	2	2	4	1	2	1	1	1	0	0	0	0	0	1	1	0	0	0	0	0	0	0	0	0	0	1	3	3	3	3	3	3	3	3	3	3	3	3	3	3	3	3	3	3	3	3	3	。。
198	118	2	2	1	2	2	1	0	0	0	0	0	0	0	2	1	0	1	0	0	0	0	0	1	0	0	0	3	3	3	3	3	3	3	3	3	3	3	3	3	3	3	3	3	3	3	3	3	无
199	160	1	2	1	1	2	1	0	0	0	0	0	0	0	1	1	0	0	0	0	0	0	0	0	0	0	1	4	4	3	3	3	4	4	4	4	4	4	3	4	2	3	3	3	3	3	3	3	英语水平
200	246	2	2	3	1	2	1	0	0	0	0	0	0	0	1	1	1	0	1	0	0	0	0	0	0	0	0	5	4	4	3	5	2	5	3	5	2	5	5	4	5	5	5	5	5	5	5	5	在具体的教学过程可以提供自己信心
201	387	1	1	1	2	2	0	0	0	0	0	0	0	1	2	1	1	1	1	0	0	0	0	0	0	0	0	5	3	3	4	3	4	4	3	3	3	3	3	4	2	3	3	2	2	2	2	3	词汇量不足
202	203	2	1	2	1	2	1	0	0	0	0	0	0	0	2	1	1	1	0	0	0	0	0	0	0	0	0	4	4	4	4	4	4	4	4	4	4	4	4	4	4	4	4	4	4	4	4	4	英语的基础水平
203	166	2	2	1	2	2	1	0	0	0	0	0	0	0	1	1	1	1	0	0	0	0	0	1	0	0	0	5	3	5	2	5	2	5	1	5	3	5	5	4	4	4	5	4	4	4	4	4	没有
204	128	2	2	2	1	2	1	0	0	0	0	0	0	0	2	1	0	1	1	0	0	0	0	0	0	0	0	4	4	3	3	3	3	3	3	3	3	3	3	3	3	3	3	3	3	3	3	3	无
205	68	1	1	2	1	1	0	0	0	0	0	0	0	1	2	1	0	0	0	0	0	0	0	0	0	0	1	3	3	3	3	3	3	3	3	3	3	3	3	3	3	3	3	3	3	3	3	3	no
206	333	1	2	2	1	2	1	0	0	0	0	0	0	0	2	1	1	1	0	0	0	1	0	0	1	0	0	5	4	3	4	4	3	5	3	4	4	4	4	4	4	4	4	4	4	3	4	4	听力理解
207	149	2	1	4	1	2	1	1	0	0	0	0	1	0	1	1	1	0	0	0	1	1	0	0	1	1	0	5	3	5	3	3	5	3	5	5	3	3	4	4	4	3	3	3	4	3	5	5	无
208	158	2	2	2	1	2	1	1	0	0	0	0	0	0	1	1	1	1	1	0	1	0	0	0	0	0	0	5	5	3	3	5	2	5	3	5	4	4	5	5	5	5	5	5	5	5	5	5	无
209	243	2	2	1	2	2	1	1	0	0	0	0	0	0	2	1	1	1	1	0	0	0	0	0	0	0	0	5	5	5	5	5	3	5	3	5	4	4	4	4	4	4	4	4	4	4	4	4	词汇量以及发音
210	108	2	2	4	2	2	0	0	0	0	0	0	0	1	2	1	0	0	1	0	0	0	0	0	0	0	0	5	5	5	5	5	5	5	5	5	5	5	3	3	3	3	3	3	3	3	3	3	无
211	245	2	2	1	1	2	1	1	0	0	0	0	0	0	1	1	1	1	1	0	0	0	0	0	0	0	0	4	4	4	4	4	4	4	4	4	4	4	4	4	4	4	4	4	4	4	4	4	读音
212	158	2	2	1	2	2	0	0	0	0	0	0	0	1	1	1	0	0	0	0	0	0	0	1	1	0	1	4	4	3	4	3	3	3	3	3	4	3	4	3	3	3	3	3	3	3	3	3	无
213	170	2	1	1	2	2	1	0	0	0	0	0	0	0	2	2	1	0	0	0	0	0	0	0	0	0	0	3	3	3	3	3	3	3	3	3	3	3	3	3	3	3	3	3	3	3	3	3	无
214	329	1	2	1	1	2	1	0	1	0	0	0	0	0	1	1	0	1	0	0	0	0	1	1	1	0	0	5	5	5	5	5	5	5	5	5	5	5	5	5	5	5	5	5	5	5	5	5	我爱英语，我爱我的英语老师
215	244	2	1	1	2	2	1	0	0	0	0	0	0	0	2	1	1	0	1	0	0	0	1	0	0	0	0	4	5	3	3	3	3	3	3	3	3	3	3	3	3	3	3	3	3	3	3	3	无
216	190	4	2	2	1	2	1	1	1	0	0	0	0	0	2	1	1	1	1	0	0	1	0	1	0	0	0	5	5	3	4	4	4	4	4	3	5	4	3	4	4	4	3	4	3	4	4	4	英语口语和理解
217	389	2	2	2	1	2	1	1	0	0	0	0	0	0	1	1	1	1	0	0	0	0	0	0	0	0	0	4	4	3	4	4	3	4	3	4	4	4	4	4	4	4	4	3	4	4	3	4	英语知识储备
218	351	2	2	4	1	2	1	1	0	0	0	0	0	0	2	1	1	1	0	0	0	1	1	0	0	0	0	5	4	4	3	5	1	5	3	5	4	3	5	3	3	3	3	4	5	5	4	4	口语水平
219	276	2	1	4	1	2	1	1	0	0	0	0	0	0	1	1	1	0	0	0	0	0	0	0	0	0	0	3	3	3	3	3	3	3	3	3	3	3	3	3	3	3	3	3	3	3	3	3	无
220	121	2	2	1	2	2	1	0	0	0	0	0	0	0	1	1	1	0	1	0	0	0	0	0	0	0	0	4	3	4	4	4	3	4	4	3	3	3	3	2	3	2	3	3	4	3	3	3	。
221	509	2	2	2	1	2	1	1	0	0	0	0	1	0	1	1	1	0	0	0	1	0	0	0	1	0	0	4	3	3	4	4	3	4	3	4	3	4	4	4	4	4	4	4	4	4	4	4	自身水平不够
222	473	2	1	1	2	2	1	0	0	0	0	0	1	0	2	1	0	1	1	0	0	0	0	1	1	1	0	4	4	4	4	4	2	4	3	3	3	3	4	3	4	4	4	4	4	4	4	4	知识、心态
223	103	2	2	3	1	2	1	0	0	0	0	0	0	0	1	1	1	0	0	0	0	0	0	0	0	0	0	5	5	3	3	5	3	5	3	5	5	5	5	5	5	5	5	5	5	5	5	5	无
224	228	2	1	2	2	2	0	0	0	0	0	0	0	1	2	1	0	0	0	0	0	0	1	0	0	0	0	4	4	3	3	4	3	4	3	4	3	4	3	3	4	4	4	3	4	3	4	4	专业知识方面
225	371	2	2	1	1	2	1	1	0	0	0	0	0	0	1	1	0	1	1	0	0	0	0	0	0	0	0	4	4	4	3	4	4	5	2	4	4	4	3	4	4	4	3	3	4	4	4	4	小学和初中
226	187	2	2	2	1	2	1	0	0	0	0	0	0	0	2	2	1	1	1	0	0	0	0	0	0	0	0	4	4	4	4	4	4	4	4	4	4	4	4	4	4	4	4	4	4	4	4	4	无
227	143	2	1	4	1	2	1	0	0	0	0	0	0	0	1	1	0	0	0	0	1	1	0	0	0	0	0	4	4	4	4	4	4	4	4	4	4	4	4	4	4	4	4	4	4	4	4	4	是的
228	429	1	2	2	2	2	1	0	0	0	0	0	0	0	2	1	1	1	0	0	0	0	0	1	0	0	0	5	4	3	5	4	2	4	3	3	3	4	3	4	3	3	3	3	3	3	3	3	知识水平还不够高 得多学一点
229	548	1	1	2	1	2	1	1	0	0	0	0	0	0	1	1	1	1	0	0	0	1	0	0	0	0	0	5	4	5	3	5	1	5	2	5	1	5	5	5	5	4	5	5	5	5	5	5	我目前只是初入大学，还未完全学习成为一名英语老师应备的素质和知识能力，我希望我未来能一直保持对英语和教育的热爱，持之以恒
230	169	1	2	3	2	2	1	0	0	0	0	0	0	0	2	1	0	1	1	0	0	0	0	0	0	0	0	5	4	2	4	5	3	5	2	5	4	5	4	5	5	5	5	5	5	5	5	5	无
231	100	1	1	2	1	2	1	1	0	0	0	0	0	0	1	1	1	0	0	0	0	0	0	0	0	0	0	4	4	1	5	5	5	5	5	5	5	5	5	5	5	5	5	5	5	5	5	5	很多方面
232	2143	1	1	2	2	2	1	0	0	0	0	0	0	0	2	1	1	1	0	0	0	1	0	0	0	0	0	5	4	4	4	5	3	5	2	4	4	4	4	3	4	5	4	4	3	4	4	4	I think it is a significant influence my desire to be a English teacher for my poor ablity of English listening.But I will constantly enhance my English listening skill.
233	301	2	2	2	2	2	1	0	0	0	0	0	0	0	2	1	0	1	1	0	0	0	0	0	0	0	0	5	5	2	3	5	5	5	3	3	5	3	3	4	3	3	3	3	3	5	3	3	词汇积累教学方法
234	2929	2	1	2	1	2	1	0	0	0	0	0	0	0	2	1	0	0	1	0	0	0	0	0	0	1	0	4	3	3	4	4	3	4	3	4	4	4	4	3	3	3	3	3	3	3	3	3	My English level is slightly lacking, but I want to try
235	3129	2	2	4	1	2	1	0	1	0	0	0	0	0	2	1	1	1	0	0	0	1	0	0	0	0	0	5	4	4	5	4	3	5	3	4	3	4	4	5	4	4	4	4	4	4	5	5	专业知识
236	199	2	1	4	1	2	1	0	0	0	0	0	0	0	2	1	0	0	0	0	0	1	0	0	0	0	0	4	3	4	4	4	4	4	2	3	3	4	4	4	4	4	4	4	3	4	3	4	英语的水平。
237	135	2	1	1	1	1	1	1	0	0	0	0	0	0	1	1	1	0	0	0	0	0	0	1	0	0	0	4	4	4	4	4	4	4	4	4	4	4	4	4	4	4	4	4	4	4	4	4	nssnsjajajaj
238	63	2	1	2	2	2	1	0	0	0	0	0	0	0	1	1	0	1	0	0	0	0	0	0	0	0	0	4	5	5	5	5	5	5	5	5	5	5	5	5	5	5	5	5	5	5	5	5	Yes
239	301	2	1	1	2	2	1	0	0	0	0	0	0	1	1	1	0	1	0	0	0	0	0	1	0	0	0	4	4	2	4	2	4	4	4	4	4	2	2	4	2	4	4	4	2	2	4	4	无
240	328	2	1	4	1	2	1	0	0	0	0	0	0	0	1	1	1	1	1	0	1	0	0	0	1	0	0	5	5	5	1	5	1	5	1	5	1	5	5	5	5	5	5	5	5	5	5	5	对英语的热爱以及对教育事业的热爱
241	193	2	2	2	1	2	1	1	0	0	0	0	0	0	2	1	0	0	1	0	0	0	0	1	0	0	0	3	3	3	3	3	3	3	3	3	3	3	3	3	3	3	3	3	3	3	3	3	能力
242	99	2	1	1	1	2	1	0	0	0	0	0	0	0	1	1	1	0	0	0	0	0	0	0	0	1	0	3	4	4	3	4	3	3	3	3	3	3	3	3	3	3	3	3	3	3	3	3	୧⍢⃝୨
243	161	2	2	1	1	1	1	1	0	0	0	0	0	0	2	1	1	1	1	0	0	0	0	0	0	0	0	5	5	5	5	5	5	5	5	5	5	5	5	5	5	5	5	5	5	5	5	5	口语
244	548	2	1	1	2	2	1	0	0	0	0	0	0	0	2	1	0	0	0	0	0	0	0	1	0	0	0	4	4	4	4	4	4	4	4	4	4	4	4	4	4	4	4	4	4	4	4	4	无
245	255	2	1	1	2	2	1	1	0	0	0	0	0	0	1	1	1	0	0	0	0	0	0	0	0	0	0	4	4	4	4	4	4	4	4	4	4	4	4	3	4	4	4	4	4	4	4	4	怕教不会学生误人子弟。
246	335	2	2	1	1	2	1	0	0	0	0	0	0	0	1	1	0	0	0	0	0	0	0	0	0	0	1	3	4	2	3	3	4	4	5	2	3	1	3	2	2	3	2	2	2	2	2	4	道德方面
247	453	2	1	4	1	2	1	0	0	0	0	0	0	0	1	1	0	0	1	0	0	0	0	0	0	0	0	3	3	3	3	3	3	3	3	3	3	3	3	3	3	3	5	5	4	4	4	4	丰富的知识储备使我自信
248	164	2	1	2	2	2	1	0	0	0	0	0	0	0	2	1	1	0	1	0	0	0	0	0	0	0	0	4	4	4	4	4	4	4	4	4	4	4	4	4	4	4	4	4	4	4	4	4	信心，知识储备
249	195	2	1	2	1	2	1	1	0	0	0	0	0	0	1	1	1	0	0	0	0	1	0	0	0	0	0	5	3	4	4	4	3	3	2	4	3	3	3	3	4	3	3	2	3	2	4	3	。
250	76	2	2	2	1	2	0	0	1	0	0	0	0	1	1	1	1	0	1	0	0	1	0	0	0	0	0	5	5	5	5	5	5	5	5	5	5	5	5	5	5	5	5	5	5	5	5	5	无 无
251	150	2	1	1	2	2	1	0	0	0	0	0	0	0	2	1	1	0	0	0	0	0	0	0	0	0	0	5	2	5	2	5	2	5	2	5	2	5	5	5	5	5	5	5	5	5	5	5	爱好
252	109	2	1	2	1	2	1	0	1	0	0	0	0	0	1	1	1	1	1	0	1	1	0	0	0	0	0	5	5	5	5	5	5	5	5	5	5	5	5	5	5	5	5	5	5	5	5	5	无
253	65	3	1	1	1	2	0	1	0	0	0	0	0	0	2	2	1	0	0	0	0	0	0	0	0	0	0	4	4	3	3	3	3	3	3	4	4	4	4	4	4	4	4	4	4	4	4	4	好
254	242	2	2	1	1	2	1	1	0	0	0	0	0	0	2	1	1	0	0	0	0	0	0	0	0	0	0	3	4	3	3	4	4	4	3	3	4	3	4	3	4	4	3	3	3	2	4	3	英语水平
255	126	2	2	2	1	2	1	1	0	0	0	0	0	0	1	1	0	0	1	0	0	0	0	0	0	0	0	4	4	3	3	4	3	3	3	3	3	3	4	3	4	4	4	4	4	4	4	4	好
256	147	2	2	4	1	2	1	1	0	0	0	0	0	0	1	1	0	0	1	0	0	1	0	1	0	0	0	5	4	5	2	5	1	5	1	5	5	5	5	5	5	5	5	5	5	5	5	5	学术水平
257	80	2	1	1	2	2	1	1	0	0	0	0	0	0	1	1	0	1	0	0	0	0	0	0	0	0	0	3	3	3	3	3	3	3	3	3	3	3	3	3	3	3	3	3	3	3	3	3	无
258	118	2	2	1	2	2	1	1	0	0	0	0	0	0	2	1	0	0	0	0	0	0	0	0	0	0	1	3	3	3	3	3	3	3	3	3	3	3	3	3	3	3	3	3	3	3	3	3	无
259	125	2	2	3	2	2	1	0	0	0	0	0	0	0	2	1	1	0	0	0	0	0	0	0	0	0	0	5	5	5	5	5	5	5	5	5	5	5	5	5	5	5	5	5	5	5	5	5	水平
260	223	2	2	3	1	2	1	0	0	0	0	0	0	0	1	1	1	1	1	0	0	0	0	0	0	0	0	5	4	4	2	5	3	5	3	4	4	5	5	5	5	5	5	5	4	5	5	5	语法
261	295	4	2	2	1	2	1	1	1	0	0	0	0	0	1	1	1	0	0	0	0	0	0	0	0	0	0	3	3	3	3	3	3	3	3	3	3	3	3	3	3	3	3	3	3	3	3	3	口语
262	271	2	1	1	2	2	0	0	0	0	0	0	0	1	2	1	0	0	0	0	0	0	0	1	0	0	0	3	4	2	4	3	3	4	2	3	4	3	2	1	1	1	2	2	2	2	3	3	无
263	152	2	2	2	1	2	1	0	0	0	0	0	0	0	2	1	0	0	0	0	0	0	0	0	0	1	0	4	3	4	3	4	3	4	3	4	3	4	4	3	3	4	4	4	4	4	4	4	无
264	273	2	2	2	1	2	1	1	0	0	0	0	0	0	1	1	1	1	0	0	0	0	0	0	0	0	0	4	3	3	3	4	2	4	3	4	3	4	4	4	4	4	4	4	4	4	4	4	参加过一些比赛
265	192	2	2	3	1	2	1	0	0	0	0	0	0	0	2	1	1	0	0	0	0	0	0	0	0	0	0	5	5	5	5	5	5	5	5	5	5	5	5	5	5	5	5	5	5	5	5	5	略
266	143	4	2	2	1	1	1	1	0	0	0	0	0	0	1	1	1	0	0	0	0	1	0	0	0	0	0	3	3	2	4	3	3	3	2	3	3	4	3	3	3	3	4	4	4	4	4	3	Confident
267	279	3	2	1	2	2	0	0	0	0	0	0	0	1	1	2	0	1	0	0	0	0	0	0	0	0	0	5	3	3	4	4	5	5	4	4	5	3	3	5	3	5	3	2	3	4	4	3	各个方面
268	212	3	2	1	1	2	1	0	0	0	0	0	0	0	1	1	0	1	0	0	0	0	0	0	0	0	0	4	3	4	3	4	4	3	4	4	3	4	4	4	4	4	4	4	3	3	5	5	英语学习能力
269	166	3	2	2	1	2	1	1	1	0	0	0	0	0	1	1	1	1	1	0	0	0	0	0	0	0	0	5	5	5	5	5	5	5	5	5	5	5	5	5	5	5	5	5	5	5	5	5	就业前景
270	179	3	1	1	2	2	1	1	1	0	0	0	0	0	2	1	0	0	0	0	0	0	1	0	0	0	0	4	4	4	4	4	4	4	4	4	4	4	4	4	4	4	4	4	4	4	4	4	发音
271	110	3	1	1	2	2	1	1	1	0	0	0	0	0	2	1	1	0	0	0	0	0	0	0	0	0	0	3	3	3	3	3	3	3	3	3	3	3	3	3	3	3	3	3	3	3	3	3	无
272	233	3	1	3	1	2	1	1	1	0	0	0	0	0	2	1	1	0	0	0	0	0	0	0	0	0	0	2	2	2	4	2	4	4	4	2	4	2	2	2	2	2	2	2	2	2	2	2	dont know
273	423	3	2	3	1	2	1	1	1	0	0	0	0	0	1	1	1	0	0	0	0	0	0	0	0	0	0	5	2	4	5	5	2	5	2	5	3	2	4	4	3	4	4	4	3	4	4	4	词汇量不够多，语法知识不够扎实
274	235	2	1	2	2	2	1	0	0	0	0	0	0	0	1	1	0	0	0	0	0	0	0	0	1	0	1	5	3	4	3	5	3	5	3	5	3	4	5	3	4	3	5	5	5	4	5	5	都有
275	275	4	2	4	1	2	1	1	0	0	0	0	0	0	1	2	0	1	1	0	0	0	1	1	1	0	0	5	4	5	4	5	1	5	1	5	5	5	5	5	5	5	5	5	5	5	5	5	口语
276	235	3	2	3	1	2	1	1	0	0	0	0	0	0	1	1	1	1	1	0	1	0	0	1	1	1	1	5	3	5	5	5	3	4	3	4	2	4	4	3	4	4	4	5	5	5	5	5	是的
277	851	3	1	1	2	2	0	0	0	0	0	0	0	1	2	1	0	1	0	0	0	1	0	0	1	0	0	3	4	3	4	3	4	4	4	3	3	4	3	4	3	3	3	3	3	3	4	4	知识含量不足
278	94	2	2	1	2	2	0	0	0	0	0	0	0	1	1	1	1	1	0	0	1	1	0	1	0	0	0	5	5	5	5	5	5	5	3	5	3	4	4	4	4	4	4	4	4	4	4	4	好
279	261	3	2	1	1	2	1	0	0	0	0	0	0	0	1	1	1	1	0	0	0	1	0	0	1	0	0	5	3	5	4	5	5	5	3	5	5	5	5	2	5	5	5	5	5	5	5	5	口语表达能力，以及一些能力的要求
280	122	4	2	1	1	2	1	1	1	0	0	0	0	0	1	1	1	1	1	0	0	0	0	0	0	0	0	5	5	4	5	5	5	5	5	5	5	5	5	5	5	5	5	5	5	5	5	5	担心语法和发音
281	95	2	2	1	1	2	1	0	0	0	0	0	0	0	1	1	1	1	1	0	1	0	0	0	0	0	0	1	3	1	1	3	3	3	3	3	3	3	3	3	3	3	3	3	3	3	3	3	无
282	127	2	2	2	1	2	1	0	0	0	0	0	0	0	1	1	0	0	1	0	0	0	0	0	0	0	0	3	4	4	5	3	3	3	4	3	4	4	3	3	3	3	3	3	3	3	3	3	知识
283	294	2	2	2	1	2	0	0	0	0	0	0	0	1	1	1	0	0	1	0	0	1	0	1	1	1	0	5	5	2	3	5	4	5	1	5	4	5	5	5	5	5	5	5	5	5	5	5	英语专业知识能力不足
284	410	2	2	3	1	2	0	0	0	0	0	0	0	1	1	1	0	1	0	0	0	1	0	0	0	0	0	5	3	4	4	5	1	4	3	5	1	3	5	4	3	3	1	5	3	5	5	5	本身的英语成绩
285	348	3	1	2	1	2	1	1	1	0	0	0	0	0	1	1	1	0	0	0	1	0	1	0	1	0	0	4	2	4	3	3	2	4	3	3	3	3	3	4	3	3	4	3	4	4	4	4	口语方面
286	105	3	2	1	1	2	1	1	1	0	0	0	0	0	2	1	1	0	0	0	0	0	0	0	0	0	0	3	3	3	3	3	3	3	3	3	3	3	3	3	3	3	3	3	3	3	3	3	无
287	276	2	2	1	1	2	1	1	1	1	1	1	0	0	2	1	0	0	1	0	0	0	1	0	0	0	0	4	4	3	4	3	4	4	3	3	4	3	3	3	3	3	3	3	3	4	3	3	知识不足以支撑教授他人
288	209	3	2	2	1	2	1	1	1	0	0	0	0	0	1	1	1	1	1	0	0	1	1	0	0	0	0	5	5	5	5	5	5	5	5	5	5	5	5	5	5	5	5	5	5	5	5	5	。
289	990	4	2	2	1	2	0	0	0	0	0	0	0	1	1	1	0	1	0	0	0	0	0	0	0	0	0	5	5	5	3	5	3	5	2	5	3	5	5	5	5	5	5	5	5	5	5	5	无
290	556	1	2	1	2	2	0	0	0	0	0	0	0	1	2	1	0	1	0	0	0	1	0	0	0	1	0	4	5	3	4	5	4	5	3	4	4	4	4	4	3	3	4	2	4	4	5	4	水平
291	150	2	1	2	2	2	1	0	0	0	0	0	0	0	2	1	1	1	1	0	1	1	1	0	1	1	1	5	5	5	5	5	1	5	1	5	3	5	5	5	5	5	5	5	5	5	5	5	无
292	273	2	2	1	1	2	1	0	0	0	0	0	0	0	1	1	1	1	0	0	0	0	0	0	0	0	0	5	4	4	5	5	4	4	4	4	4	5	5	4	5	5	5	4	5	5	4	5	(•‿•)
293	167	2	2	2	1	2	1	0	0	0	0	0	0	0	2	1	0	1	0	0	0	0	0	0	0	0	0	3	4	3	3	3	4	4	3	3	4	3	3	4	3	3	3	3	3	3	3	3	英语水平远不够教他人
294	472	2	2	1	1	2	0	0	0	0	0	0	0	1	2	1	1	1	1	0	1	1	1	1	1	1	0	4	4	4	4	4	4	4	4	4	4	4	4	4	4	4	4	4	4	4	4	4	无
295	1140	2	2	1	1	2	1	0	0	0	0	0	0	0	2	1	0	0	0	0	0	0	0	0	0	0	1	5	5	2	5	3	3	5	5	3	4	3	3	5	4	4	3	3	3	5	5	3	语法 听力 口语
296	179	3	2	3	1	2	1	1	1	0	0	0	0	0	1	1	1	1	1	0	0	0	0	1	0	0	0	4	4	4	4	4	4	4	4	4	4	4	4	4	4	4	4	4	4	4	4	4	教授学生一定的专业知识
297	169	3	2	2	1	2	1	1	1	0	0	0	0	0	1	1	0	1	0	0	0	0	0	0	0	0	0	5	5	5	1	5	3	5	3	5	3	5	5	5	5	3	5	5	5	5	5	5	。
298	426	3	2	3	2	2	1	1	1	0	0	0	0	0	1	1	0	1	0	0	0	1	0	0	0	0	0	4	4	2	3	4	3	5	2	4	3	3	4	5	4	3	3	4	4	3	4	4	词汇和高级表达
299	182	2	2	2	1	2	1	0	0	0	0	0	0	0	1	1	1	1	1	0	0	0	0	0	0	0	0	4	3	4	4	4	4	4	5	3	3	3	3	4	3	4	3	4	3	3	3	4	我的耐心不够
300	279	3	2	1	1	2	1	1	0	0	0	0	0	0	1	1	0	1	0	0	0	0	0	0	0	0	0	5	4	3	3	3	4	4	4	3	4	3	3	4	2	4	3	3	3	3	3	4	教学技巧
301	247	2	2	2	2	2	1	1	1	0	0	0	0	0	1	1	0	0	0	0	0	0	0	0	0	0	1	4	4	3	3	4	4	5	3	4	5	3	4	3	3	5	3	3	3	5	5	5	水平高低和知识储备
302	922	3	2	2	2	2	1	1	1	0	0	0	0	0	1	1	0	1	0	0	0	0	0	0	0	0	0	4	3	3	3	4	3	4	3	3	3	3	3	4	3	3	3	3	3	3	3	3	口语
303	271	3	2	3	2	2	0	0	0	0	0	0	0	1	1	1	0	0	0	0	0	0	0	1	0	0	0	4	5	2	3	4	5	4	2	3	5	3	3	2	2	3	1	1	1	1	2	3	成绩不太好
304	150	3	2	2	2	2	1	1	1	0	0	0	0	0	1	1	0	0	1	0	0	0	0	0	0	0	0	4	4	3	4	4	3	4	4	3	4	4	4	3	3	3	3	3	3	4	4	3	词汇语法
305	475	3	2	3	2	2	0	1	0	0	0	0	0	0	2	1	0	0	1	0	0	0	0	1	0	0	0	4	4	3	3	3	4	4	4	3	4	3	3	4	3	3	3	3	3	3	2	3	成为英语老师需要多方面的英语能力，目前的英语水平可能在以下几个方面影响你的信心： 1. **语言准确性**： - **语法**：如果语法掌握不牢固，可能会影响教学内容的准确性。 - **词汇**：词汇量不足可能限制你解释复杂概念的能力。 2. **发音与口语**： - **发音**：发音不标准可能影响学生的听力理解。 - **流利度**：口语不流利可能导致课堂互动不顺畅。 3. **听力理解**： - **听力**：听力理解能力不足可能影响你准确理解学生的问题或反馈。 4. **写作能力**： - **写作**：写作能力不足可能影响你批改学生作业或设计教学材料的能力。 5. **文化理解**： - **文化背景**：对英语国家的文化了解不足可能影响你解释语言背景的能力。 6. **教学技巧**： - **教学方法**：缺乏有效的教学技巧可能影响课堂效果。 - **课堂管理**：课堂管理能…
306	102	2	1	3	1	2	1	1	1	0	0	0	1	0	1	1	1	1	1	0	0	0	0	1	0	0	0	5	5	5	5	5	5	5	5	5	5	5	5	5	5	5	5	5	5	5	5	5	英语口语和基础知识
307	119	2	1	4	1	2	0	0	0	0	0	0	0	1	1	1	1	1	1	0	0	0	0	0	0	0	0	5	5	5	5	5	5	5	5	5	5	5	5	5	5	5	5	5	5	5	5	5	1
308	200	2	2	2	1	2	1	1	0	0	0	0	0	0	1	1	1	1	1	1	1	1	1	0	1	1	0	3	4	3	2	2	3	3	4	2	4	2	3	2	2	2	2	2	3	2	2	4	none
309	109	2	2	1	1	2	1	1	0	0	0	0	0	0	1	1	1	0	0	0	0	0	0	0	0	0	0	5	5	5	5	5	5	5	5	5	5	5	5	5	5	5	5	5	5	5	5	5	嗯嗯
310	121	2	1	3	1	2	0	0	0	0	0	0	0	1	1	1	1	0	0	0	0	1	0	0	0	0	0	3	3	3	3	3	3	3	3	3	3	3	3	3	3	3	3	3	3	3	5	3	个人英语水平
311	316	3	2	1	1	2	1	1	1	0	0	0	0	0	1	1	1	1	1	0	0	0	0	1	0	0	0	5	3	4	4	4	2	4	2	5	4	4	4	2	4	3	2	4	4	4	4	4	能力
312	322	3	2	1	1	2	1	1	1	0	0	0	0	0	1	1	1	1	0	0	0	0	1	1	0	0	0	5	3	3	4	5	4	4	2	4	4	4	4	4	4	4	4	4	4	4	4	4	没有影响
313	226	2	2	3	1	2	1	0	0	0	0	0	0	0	2	1	0	0	1	0	0	0	0	0	0	0	0	4	4	3	3	3	3	4	3	3	4	3	4	4	3	3	3	4	4	4	4	4	英语水平
314	146	2	2	2	1	2	1	1	0	0	0	0	0	0	1	1	1	1	1	0	0	0	0	0	0	0	0	5	1	5	5	5	1	5	5	5	1	5	5	5	5	5	5	5	5	5	5	5	无挖掘机
315	315	2	2	4	1	2	1	1	0	0	0	0	0	0	1	1	1	0	0	0	0	0	0	1	0	0	0	5	3	4	2	5	3	5	2	5	3	5	4	4	4	4	4	4	4	3	5	5	My current English proficiency, such as fluent speaking and writing skills, along with a solid knowledge of grammar and vocabulary, boosts my confidence. I believe I can clearly explain language points and answer students' questions. Also, my understanding of English - speaking cultures enables me to make lessons more engaging, enhancing my confidence as an aspiring English teacher.
316	168	2	1	1	2	2	1	1	0	0	0	0	0	0	1	1	1	1	1	0	0	0	0	0	0	0	0	1	3	4	4	1	2	1	2	1	1	1	4	4	4	4	4	4	4	4	4	4	不知道
317	99	2	1	2	2	2	0	0	0	0	0	0	0	1	2	1	1	1	1	0	1	1	1	0	0	0	0	3	3	3	3	3	3	3	3	3	3	3	3	3	3	3	3	3	3	3	3	3	，
318	442	2	2	1	1	2	1	1	0	0	0	0	0	0	1	1	1	0	0	0	0	0	0	0	0	0	0	4	4	3	3	3	3	4	3	4	4	3	3	3	3	3	3	3	3	3	3	3	conversation
319	715	2	2	2	1	2	1	0	0	0	0	0	0	0	1	1	0	1	0	0	0	0	0	0	0	0	0	4	4	4	4	4	3	4	3	3	3	3	4	4	4	4	4	4	4	4	4	4	英语水平
320	136	2	1	1	1	2	1	0	0	0	0	0	0	0	1	1	0	1	1	0	1	1	1	0	0	0	0	4	4	5	4	3	3	4	3	3	3	3	3	4	3	3	3	3	3	3	3	3	无
321	99	2	2	1	2	2	1	0	0	0	1	1	0	0	1	2	0	1	1	1	0	0	0	1	0	0	0	5	4	4	5	4	4	4	4	4	5	5	4	4	5	5	5	5	5	5	5	5	。。。。。。？。。。。。。。
322	206	2	2	2	1	2	1	0	0	0	0	0	0	0	1	1	1	1	0	0	1	1	1	0	0	1	0	5	3	3	4	4	3	4	3	3	4	3	4	3	3	3	4	3	4	3	4	4	单词量，发音，英语文化知识
323	118	1	1	1	1	1	1	0	0	0	0	0	0	0	2	1	1	0	0	0	0	0	0	0	0	0	0	5	5	5	5	5	5	5	5	5	5	5	5	5	5	5	5	5	5	5	5	5	有
324	87	2	2	1	2	2	1	1	0	0	0	0	0	0	2	1	0	1	1	0	0	0	0	0	0	0	0	4	4	4	4	4	4	4	3	4	3	4	4	3	3	3	3	3	3	3	3	3	词汇
325	210	2	2	2	1	2	1	1	0	0	0	0	0	0	1	1	1	0	0	0	0	0	0	0	0	0	0	5	4	4	3	5	4	5	3	5	3	5	5	3	5	5	5	3	5	5	5	5	英语水平
326	1044	2	2	2	2	2	0	0	0	0	0	0	0	1	1	1	0	0	0	0	0	0	0	0	0	0	1	3	3	3	3	3	3	3	3	3	3	3	3	3	3	3	3	3	3	3	3	3	都有
327	187	3	2	2	1	2	1	1	1	0	0	0	0	0	1	1	1	0	0	0	0	0	0	0	0	0	0	4	4	3	3	4	3	4	2	3	4	4	4	2	3	3	3	3	4	4	4	4	无
328	86	2	1	4	2	2	0	0	0	0	0	0	0	1	2	1	0	1	1	0	1	0	0	0	0	0	0	3	3	3	3	3	3	3	3	3	3	3	3	3	3	3	3	3	3	3	3	3	no
329	312	3	1	3	1	2	1	1	1	0	0	0	0	0	1	1	1	1	1	0	1	1	0	1	0	1	0	5	4	4	4	3	5	5	5	3	5	3	3	5	3	4	3	4	3	1	3	4	担心自己的水平不够，跟不上时代发展的需求
330	958	2	2	1	1	2	1	0	0	0	0	0	0	0	1	1	0	1	0	0	0	0	0	0	0	0	0	4	3	3	5	5	5	4	4	3	5	2	3	4	2	4	2	3	3	2	4	4	在口语表达能力很欠缺 讲英语时不自在
331	108	2	1	3	2	2	1	0	0	0	0	0	0	0	1	1	0	0	0	0	0	0	0	1	0	0	0	3	3	2	4	4	4	4	4	4	4	5	5	5	4	5	5	5	5	5	5	5	无
332	188	4	2	4	1	2	1	1	1	0	0	0	1	0	1	1	1	0	0	0	0	0	0	0	0	0	0	5	3	5	3	5	2	5	2	5	3	5	5	5	5	3	5	5	5	5	5	5	有证书
333	297	4	2	1	2	2	1	1	1	0	0	0	0	0	1	1	0	0	0	0	0	0	0	0	0	0	1	5	1	5	5	5	1	5	1	5	5	5	5	1	5	5	5	1	5	5	5	5	英语比较装
334	154	3	1	1	1	1	1	0	1	0	0	0	0	0	1	1	1	1	0	0	0	0	0	0	0	0	0	1	1	1	1	1	1	1	1	1	1	1	1	1	1	1	1	1	1	1	1	1	知识
335	196	3	1	1	2	2	1	0	0	0	0	0	0	0	2	1	0	0	1	0	0	1	0	0	0	0	0	4	4	3	2	4	4	5	2	4	4	4	4	3	4	4	4	4	4	5	4	4	知识储备方面
336	146	3	1	2	1	1	1	1	1	1	1	1	0	0	1	1	1	1	1	0	1	0	0	0	0	0	0	5	2	3	3	3	3	3	3	3	3	3	3	3	5	5	3	5	5	4	4	4	无
337	196	3	2	4	1	2	1	1	1	1	1	1	0	0	1	1	0	0	0	0	0	1	1	1	0	0	0	3	4	4	4	4	4	4	2	4	4	4	4	4	5	4	4	5	5	5	5	5	知识素养
338	234	3	2	4	1	2	1	1	0	0	0	0	0	0	1	1	1	0	0	0	0	0	0	1	0	0	0	3	4	3	3	3	3	4	4	3	3	3	3	3	3	3	4	3	3	4	4	4	知识储备量
339	250	3	2	1	1	2	1	1	1	0	0	0	0	0	1	1	1	1	0	0	0	1	0	1	0	0	0	4	4	3	4	4	2	4	3	4	4	4	4	4	4	4	4	4	4	4	4	4	个人能力
340	258	3	2	1	1	2	1	0	0	0	0	0	0	0	2	1	1	1	0	0	0	0	0	0	1	0	0	4	5	3	3	4	3	4	3	4	4	4	5	4	4	4	4	3	3	4	4	4	知识的储备
341	161	3	2	1	2	2	1	1	1	0	0	0	0	0	1	1	0	1	0	0	0	0	0	0	0	0	0	3	3	3	3	3	3	3	3	3	3	3	3	3	3	3	3	3	3	3	3	3	口语听力
342	314	3	2	2	1	2	1	1	1	0	0	0	0	0	1	1	0	1	0	0	0	0	0	0	0	0	0	3	4	2	2	4	4	4	4	3	4	3	3	4	4	3	3	4	3	4	4	4	口语
343	239	3	1	2	1	2	1	0	0	0	0	0	0	0	1	1	1	0	0	0	0	0	0	0	0	0	0	4	4	4	4	4	4	4	4	4	4	4	4	4	4	4	4	4	4	4	4	4	与同学关系
344	121	3	1	1	1	1	1	0	0	0	0	0	0	0	1	1	1	0	0	0	0	0	0	0	0	0	0	5	5	5	5	5	5	5	5	5	5	5	5	5	5	5	5	5	5	5	5	5	无
345	136	3	2	1	1	2	1	1	1	0	0	0	0	0	1	1	0	0	1	0	0	0	0	0	0	0	0	4	4	3	4	3	4	4	4	3	3	3	3	3	3	3	3	3	3	3	3	3	yes
346	67	2	2	4	1	1	1	0	0	0	0	0	0	0	1	1	1	1	1	0	0	1	1	1	1	1	0	5	5	5	5	5	5	5	5	5	5	5	5	5	5	5	5	5	5	5	5	5	无
347	72	3	2	3	1	2	0	1	0	0	0	0	0	0	1	2	0	1	0	0	0	0	1	0	0	0	0	4	3	3	3	3	3	3	3	3	3	3	3	3	3	3	3	3	3	3	3	3	无
348	86	3	2	2	1	2	1	1	1	0	0	0	0	0	1	1	1	1	1	0	0	0	0	0	0	0	0	5	4	5	5	4	5	4	5	5	4	5	5	4	5	5	5	4	5	4	4	4	比较有信心
349	140	3	1	3	2	2	1	0	1	0	0	0	0	0	1	1	1	1	1	0	0	0	0	0	0	0	0	3	4	4	4	3	3	4	3	4	4	4	4	3	4	4	3	3	3	3	3	3	无
350	95	3	1	2	1	2	1	1	1	0	0	0	0	0	2	1	0	1	1	0	0	0	0	0	0	0	0	5	4	5	4	5	4	5	4	5	4	5	4	5	4	5	4	5	4	5	4	5	无
351	151	2	2	4	1	2	1	0	0	0	0	0	0	0	1	1	1	1	0	0	0	0	0	0	0	0	0	3	4	3	3	3	4	3	3	3	3	3	3	3	3	3	3	3	3	3	3	3	口语不够流利
352	228	3	2	1	2	2	1	1	1	0	0	0	0	0	1	1	1	0	0	0	0	0	0	0	0	0	0	4	4	3	2	3	4	4	3	3	4	3	3	2	3	3	3	3	3	4	4	4	无
353	152	3	1	1	2	2	0	0	0	0	0	0	0	1	2	1	0	0	0	0	0	0	0	0	0	0	1	3	3	3	3	3	3	3	3	3	3	3	3	3	3	3	3	3	3	3	3	3	暂无
354	127	3	1	4	1	2	1	1	0	0	0	0	0	0	1	1	1	1	1	0	0	0	0	0	0	0	0	5	5	5	5	4	3	3	3	4	4	3	4	4	3	3	4	4	3	4	3	4	英语
355	271	3	2	1	1	2	1	1	1	0	0	0	0	0	1	1	1	0	1	0	0	0	0	0	0	0	0	5	1	5	3	5	1	5	1	5	1	5	5	3	5	5	5	5	5	5	5	5	知识体系的完整性
356	171	3	2	3	1	2	1	1	1	0	0	0	0	0	1	1	1	1	0	0	0	1	1	0	1	0	0	4	4	4	4	5	2	4	4	4	4	4	4	4	4	4	4	4	4	4	4	4	就业太难，竞争太激烈
357	156	3	2	2	2	2	1	1	1	0	0	0	0	0	1	1	1	1	1	0	0	0	0	0	0	0	0	3	3	3	3	3	3	3	3	3	3	3	3	3	3	3	3	3	3	3	3	3	口语 表现力
358	190	3	2	4	2	2	1	1	1	0	0	0	0	0	1	1	0	0	1	0	0	0	0	0	0	0	0	5	4	2	4	4	4	4	4	4	4	4	4	4	4	4	4	4	4	4	4	4	口语
359	286	3	1	3	1	2	1	1	1	0	1	0	0	0	1	1	0	1	0	0	0	0	1	0	0	1	0	3	2	2	5	4	4	3	3	4	4	4	5	3	3	4	4	2	4	4	3	3	经验
360	257	3	2	2	1	2	1	1	1	0	0	0	0	0	1	1	1	1	0	0	0	0	0	0	0	0	0	4	3	3	4	4	2	4	3	4	3	3	4	2	4	3	4	4	4	3	4	4	语法
361	237	3	2	3	1	2	1	0	0	0	0	0	0	0	2	1	1	1	0	0	0	0	0	0	0	0	0	4	5	3	3	4	3	4	3	4	4	3	4	4	4	4	4	4	4	4	4	4	英语口语
362	322	3	2	2	1	2	1	1	0	0	0	0	0	0	1	1	1	1	0	0	0	1	1	0	0	0	0	4	4	3	4	5	5	5	4	4	4	5	4	5	5	4	4	5	4	4	5	5	有考过一些证书
363	272	3	2	2	2	2	1	1	1	0	0	0	0	0	1	1	1	1	0	0	0	0	0	0	1	0	0	5	3	5	3	5	3	5	5	5	3	5	5	5	5	5	5	5	5	5	5	5	语法方面
364	486	3	2	2	1	2	1	1	1	0	0	0	0	0	2	1	1	0	0	0	0	1	0	0	0	0	0	3	5	4	5	5	4	5	4	2	4	3	3	4	4	3	3	3	4	3	4	4	我的英语语法、词汇和句法知识非常扎实，能够提供准确的解释和示例。我可以访问大量的英语学习资源，包括语法规则、词汇表、例句和常见错误分析。 我不会受到情绪或偏见的影响，能够公平、客观地对待每一位学生
365	148	1	1	4	1	2	1	0	0	0	0	0	0	0	1	1	1	1	0	0	1	1	1	1	1	1	0	5	4	4	5	4	3	4	3	5	5	5	5	4	5	5	5	5	5	5	5	5	语法
366	259	3	2	4	1	2	1	1	1	0	0	0	0	0	1	1	1	1	1	0	1	1	0	0	1	0	0	5	3	4	1	5	1	5	2	5	3	4	5	5	5	5	5	4	5	4	5	5	英语口语交际能力
367	117	1	2	2	2	2	1	0	0	0	0	0	0	0	2	1	1	0	0	0	0	0	0	0	0	0	0	5	5	5	5	5	5	5	5	5	5	5	5	5	5	5	5	5	5	5	5	5	每一方面
368	132	1	2	1	2	2	0	0	0	0	0	0	0	1	2	1	0	1	0	0	0	0	0	0	1	0	0	4	4	3	4	3	4	4	3	3	2	3	3	3	3	3	3	3	3	3	3	3	单词 听力
369	147	1	2	1	2	2	0	0	0	0	0	0	0	1	2	1	1	1	1	0	0	0	0	0	0	0	0	4	4	4	4	4	4	4	4	4	4	4	4	4	4	4	4	4	4	4	4	4	感觉现在的老师都非常好 我也想成为
370	256	3	2	4	1	2	1	1	1	0	0	0	0	0	1	1	1	0	0	0	0	1	1	1	0	0	0	4	4	2	4	4	2	4	2	4	4	4	3	4	4	4	4	4	4	4	4	4	没有
371	153	1	1	2	2	2	0	0	0	1	0	0	0	0	1	2	0	1	0	0	0	0	0	0	0	0	0	3	3	3	3	3	3	3	3	5	5	5	5	5	5	5	5	5	5	5	5	5	知识，成绩，就业情况
372	171	1	2	1	2	2	0	0	0	0	0	0	0	1	2	1	1	1	0	0	0	0	0	0	0	0	0	5	5	3	5	5	5	5	2	5	2	5	5	5	5	5	5	5	5	5	5	5	无
373	197	1	2	1	2	2	0	0	0	0	0	0	1	0	1	1	1	0	0	0	0	0	0	0	0	0	0	5	4	4	4	4	4	4	3	5	4	4	5	5	4	4	4	4	4	4	4	4	好
374	186	1	2	1	2	2	0	0	0	0	0	0	0	1	2	1	0	1	1	0	0	1	0	0	0	1	0	5	5	5	5	5	4	5	4	5	4	4	5	4	4	4	5	4	5	4	5	4	对单词的认知
375	191	1	1	2	2	2	0	0	0	0	0	0	0	1	1	1	1	1	0	0	0	1	0	0	0	0	0	4	4	4	4	4	4	4	4	4	4	4	4	4	4	4	4	4	4	4	4	4	1
376	200	1	1	1	1	2	0	0	0	0	0	0	0	1	2	1	0	1	0	0	0	0	0	0	0	0	0	5	4	3	4	3	4	5	5	4	3	3	4	4	3	4	3	4	4	3	3	3	无
377	198	1	2	1	2	2	0	0	0	0	0	0	0	1	2	1	0	0	0	0	0	0	0	0	0	0	1	4	4	4	4	4	3	4	4	4	3	3	3	3	3	3	3	3	3	3	3	3	阅读
378	191	1	2	2	1	2	1	0	0	0	0	0	0	0	2	1	0	0	0	0	1	0	0	0	1	0	0	3	5	2	3	3	5	4	3	3	4	2	3	3	3	3	3	3	3	3	3	3	暂无
379	235	1	1	2	2	2	0	0	0	0	0	0	0	1	2	1	1	0	0	0	0	0	0	0	0	0	0	5	4	4	3	4	4	4	3	4	4	3	4	4	4	4	4	4	4	4	4	4	水平，能力
380	214	1	2	4	1	1	0	0	0	0	0	0	1	0	1	1	1	1	0	0	0	0	0	0	0	0	0	5	3	5	5	5	3	5	5	5	2	5	5	5	5	5	5	5	3	3	5	5	5
381	143	1	1	2	2	2	0	0	0	0	0	0	0	1	2	1	1	0	0	0	1	0	1	1	1	1	0	4	4	4	4	4	4	3	3	3	3	3	3	3	3	3	3	3	3	3	3	3	1
382	279	1	2	2	2	2	0	0	0	0	0	0	0	1	1	1	0	0	1	0	0	0	1	0	0	0	0	5	4	4	3	4	3	4	3	4	4	4	4	4	4	4	4	4	4	4	4	4	生活
383	128	1	1	4	2	2	0	0	0	0	0	0	0	1	2	1	1	0	0	0	0	0	1	0	0	0	1	3	3	3	3	3	3	3	3	3	3	3	3	3	3	3	3	3	3	3	3	3	无
384	200	1	2	1	2	2	1	0	0	0	0	0	0	0	1	1	1	0	0	0	0	1	0	1	0	0	0	4	4	4	5	5	3	4	3	5	4	4	5	4	4	5	5	5	5	5	5	5	口语和听力
385	327	1	2	2	1	2	0	0	0	0	0	0	0	1	1	1	1	1	0	0	0	0	0	0	0	0	0	5	4	4	4	5	3	4	3	5	3	3	5	3	4	4	3	4	4	3	4	4	英语语法与口语方面
386	171	1	2	2	1	2	0	0	0	0	0	0	0	1	2	1	1	0	0	0	0	1	1	0	0	0	0	3	5	3	3	4	3	3	4	3	3	3	4	4	3	3	4	3	4	3	5	3	喜欢欧美音乐
387	282	1	2	4	1	2	0	0	0	0	0	0	0	1	2	1	0	1	0	0	0	0	0	0	0	0	0	4	4	4	2	4	4	4	3	3	4	3	4	4	3	4	4	3	3	3	3	3	口语不行
388	377	1	1	2	2	2	0	0	0	0	0	0	0	1	2	1	1	1	1	0	0	1	0	0	0	0	0	4	5	3	3	5	3	5	3	4	5	3	4	4	4	4	4	4	4	4	4	4	口语表达和语法能力
389	444	1	2	2	1	2	0	0	0	0	0	0	1	0	2	1	1	1	0	0	1	0	1	0	0	0	0	4	5	3	2	4	3	5	2	4	4	3	4	4	4	3	4	4	5	3	4	4	语法知识掌握和口语流畅度
390	448	1	2	1	2	2	1	1	1	1	1	1	0	0	1	1	1	1	0	0	0	0	0	0	0	0	0	5	3	5	3	5	2	5	2	4	4	3	5	3	4	3	5	4	5	3	5	5	对英语兴趣浓厚
391	85	1	2	3	2	2	0	0	0	0	0	0	0	1	2	1	1	1	1	0	0	1	0	0	0	0	0	5	5	5	5	5	5	5	5	5	5	5	5	5	5	5	5	5	5	5	5	5	1
392	145	1	1	1	2	2	1	0	0	0	0	0	0	0	1	1	1	0	0	0	0	0	0	0	0	0	0	5	5	5	5	5	5	5	5	5	5	5	5	5	5	5	5	5	5	5	5	5	自信
393	148	3	2	2	1	1	1	1	0	0	0	0	0	0	2	1	0	1	0	0	0	0	0	0	0	0	0	4	4	3	4	4	4	4	4	4	4	4	4	4	4	4	4	4	4	4	4	4	没有
394	793	3	2	1	1	2	1	1	1	0	0	0	0	0	2	1	1	0	1	0	0	0	0	0	0	0	0	4	2	4	3	5	2	4	2	4	3	3	4	2	4	2	4	4	4	4	4	4	口语交际能力
395	481	3	2	1	2	2	1	1	1	0	0	0	0	0	2	1	1	0	0	0	0	0	0	0	0	0	0	4	4	3	4	3	4	4	3	3	4	3	3	3	4	3	4	3	4	3	3	4	Knowledge
396	112	3	2	4	1	2	1	1	1	0	0	0	0	0	1	1	1	1	0	0	0	1	1	0	1	1	0	5	3	4	3	5	2	5	3	5	3	4	5	4	5	4	5	4	4	3	4	5	语法方面
397	77	3	2	2	1	2	1	0	0	0	0	0	0	0	1	1	1	0	0	0	0	0	0	0	0	0	0	4	3	4	4	4	4	4	4	4	4	4	4	4	4	4	4	4	4	4	4	4	无
398	133	3	2	2	2	2	1	1	1	0	0	0	0	0	1	1	1	0	0	0	0	0	0	0	0	0	0	5	5	5	5	5	5	5	5	5	5	5	5	5	5	5	5	5	5	5	5	5	无
399	169	3	2	1	1	2	1	1	1	0	0	0	0	0	1	1	0	0	0	0	0	1	0	0	0	0	0	4	4	2	3	3	4	4	4	4	4	3	4	4	4	4	3	4	4	4	4	4	水平不足
400	163	3	2	1	1	1	1	0	0	0	0	0	0	0	1	1	1	0	0	0	0	0	0	0	0	0	0	5	5	5	5	5	5	5	5	5	5	5	5	5	5	5	5	5	5	5	5	5	我
401	295	3	1	1	1	2	1	0	0	0	0	0	0	0	2	1	1	1	0	0	0	0	0	0	0	0	0	3	3	2	4	4	4	5	4	3	4	3	3	4	3	3	3	3	3	3	3	3	功底不够
402	139	3	2	1	2	2	0	0	0	0	0	0	0	1	2	1	0	0	0	0	0	0	0	0	0	0	1	5	5	3	5	2	5	5	5	5	5	5	5	5	5	5	5	5	5	5	5	5	记忆
403	395	3	1	4	2	2	1	0	1	0	0	0	0	0	2	1	0	1	0	0	0	0	0	0	0	0	0	5	5	5	5	5	5	5	5	5	5	5	5	5	5	5	5	5	5	5	5	5	no
404	104	3	1	2	2	2	1	1	1	0	0	0	0	0	2	1	1	1	1	0	0	0	0	0	0	0	0	4	3	4	4	4	4	4	4	4	4	4	4	4	4	4	3	4	4	5	4	5	词汇量
405	209	3	2	2	1	2	1	1	1	0	0	0	0	0	1	1	1	1	1	0	0	0	0	0	0	0	0	5	1	5	5	5	1	5	1	5	1	5	5	1	5	5	5	5	5	5	5	5	就业
406	79	3	1	1	1	2	1	0	0	0	0	0	0	0	1	2	1	0	0	0	0	0	0	0	0	0	0	3	3	3	3	3	3	3	3	3	2	3	4	2	3	2	3	4	2	3	4	2	无
407	179	3	2	2	1	2	1	1	1	0	0	0	0	0	2	1	1	0	1	0	0	0	0	0	0	0	0	4	4	4	4	4	2	4	2	4	4	4	4	2	4	4	4	4	4	4	4	4	掌握得还行，比赛经验
408	191	2	2	2	1	2	1	1	1	0	0	0	0	0	1	1	1	1	1	0	0	0	0	0	0	0	0	5	5	4	4	5	4	4	3	5	5	5	5	5	5	5	5	5	5	5	5	5	提供了更多的知识基础
409	175	3	2	1	2	2	1	1	1	0	0	0	0	0	2	1	1	1	1	0	1	0	0	0	0	0	0	5	4	3	4	3	3	3	3	3	3	3	3	3	3	3	3	3	3	3	3	3	无
410	223	3	2	4	1	2	1	1	1	0	0	0	0	0	1	1	0	0	0	0	0	0	1	1	0	0	0	4	4	2	4	4	2	4	2	4	4	2	2	4	2	2	2	4	2	4	4	4	过于低的水平会影响
411	177	3	2	2	2	2	1	1	1	0	0	0	0	0	2	1	0	1	0	0	0	0	0	0	0	0	0	3	3	3	3	3	3	3	3	3	3	3	3	3	3	3	3	3	3	3	3	3	口语，听力
412	428	3	2	1	2	2	1	0	0	0	0	0	0	0	1	1	1	0	0	0	0	0	0	0	0	0	0	4	4	4	4	4	2	4	2	4	4	4	4	4	4	4	4	4	4	4	4	4	我认为作为一名英语专业的学生，除了具备专业的教学技能，还需要在这个过程中开阔视野，需要更加具备社会化以及国际化的视野去分析问题，显然，无论是日常教育教学中，还是自我生活体验中，这方面我们都有所缺乏。
413	1555	4	1	2	1	2	1	1	1	1	1	0	0	0	1	1	1	0	1	0	1	0	0	0	0	0	0	5	4	4	2	5	2	5	3	5	2	4	4	4	4	4	5	4	5	4	5	5	这取决于我将面对的学生群体等级。以我目前的知识储备和教学能力，面对中学及以下年级的学生，我认为我能够胜任。如果学等群体是高年级或者大学，我需要进行进一步学习和深造。
414	411	4	2	4	1	1	1	1	1	0	0	0	0	0	1	2	1	0	1	0	0	0	0	0	0	0	0	3	4	3	2	4	2	5	3	2	3	3	4	4	4	4	4	4	4	4	4	4	I don’t want to be a teacher.
[truncated: 3 more columns]
